# Supplementary material for: Differentially methylated genes involved in reproduction and ploidy levels in recent diploidized and tetraploidized Eragrostis curvula genotypes
Source: Plant Reprod. 2023 Dec 6;37(2):133–45. doi: 10.1007/s00497-023-00490-7 (PMC11180019; doi:10.1007/s00497-023-00490-7)
Supplement: Supplementary file 1 — Supplementary file1 (XLSX 90 KB) [file 497_2023_490_MOESM1_ESM.xlsx]

## Sheet: Table S1
Supplementary table S1: Number of sequenced and demultiplexed reads for each sample in the CG, CHG and CHH context.
	raw_reads	CG	CHG	CHH	% Demultiplexed reads
Victoria 1	20734288	15669176	2253031	2633760	0.9914
Victoria 2	23326556	16650718	2306335	4076680	0.987447
Victoria 3	15717782	10008797	2214626	3235654	0.983541
Tanganyika INTA 1	26306773	19450881	3092550	3536623	0.991382
Tanganyika INTA 2	27888440	19180603	2953561	5393689	0.98707
Tanganyika INTA 3	25035771	16435675	3450190	4793343	0.985758
Bahiense 1	25989100	19861617	3305526	2561308	0.989971
Bahiense 2	31524849	21244051	4043886	5840050	0.987411
Bahiense 3	19526819	12424035	2810258	3844539	0.977058
T9355 1	36575876	27559396	4620673	4067956	0.991036
T9355 2	37789322	26243908	4434689	6545402	0.98504
T9355 3	43059042	28637821	6876207	6938628	0.985917

## Sheet: Table S2
Supplementary table S2: Number of differentially methylated positions for the Victoria VS Bahiense (vicVSbah), Victoria VS Tanganyika INTA (vicVStan), Victoria VS T9355 (vicVSt93), Bahiense VS Tanganyika INTA (bahVStan) Bahiense VS T9355 (bahVSt93) and Tanganyika INTA VS T9355 (tanVSt93) comparisons in the CG CHG and CHH contexts
	vicVSbah		vicVStan		vicVSt93		bahVStan		bahVSt93		tanVSt93
	De-meth	Meth	De-meth	Meth	De-meth	Meth	De-meth	Meth	De-meth	Meth	De-meth	Meth
CG	13302	10649	13558	12850	18187	10680	12756	14232	15145	9582	18022	11814
CHG	14637	13869	14349	12995	17605	16917	15453	14453	17272	15652	16408	18153
CHH	16782	14931	18102	15388	20856	17737	18355	16011	19554	16125	18639	20125

## Sheet: Table S3
Supplementary table S3: Number of differentially methylated regions for the Victoria VS Bahiense (vicVSbah), Victoria VS Tanganyika INTA (vicVStan), Victoria VS T9355 (vicVSt93), Bahiense VS Tanganyika INTA (bahVStan) Bahiense VS T9355 (bahVSt93) and Tanganyika INTA VS T9355 (tanVSt93) comparisons in the CG CHG and CHH contexts
	vic_bah		vic_tan		vic_tun		bah_tan		bah_tun		tan_tun
	De-meth	Meth	De-meth	Meth	De-meth	Meth	De-meth	Meth	De-meth	Meth	De-meth	Meth
CG	483	381	606	511	1067	427	550	593	829	330	1104	524
CHG	599	501	568	481	720	719	591	555	670	704	585	688
CHH	513	464	682	521	907	758	789	654	577	457	677	804

## Sheet: Table S4
Supplementary table S4: Number of differentially methylated and demethylated genes for the Victoria VS Bahiense (vicVSbah), Victoria VS Tanganyika INTA (vicVStan), Victoria VS T9355 (vicVSt93), Bahiense VS Tanganyika INTA (bahVStan) Bahiense VS T9355 (bahVSt93) and Tanganyika INTA VS T9355 (tanVSt93) comparisons in the CG CHG and CHH contexts
CG	upstream	gene body	downstream			CHG	upstream	gene body	downstream			CHH	upstream	gene body	downstream
	bahVStan						bahVStan							bahVStan
de-methylated	194	167	176			de-methylated	123	192	149			de-methylated	182	159	198
methylated	197	203	206			methylated	135	291	165			methylated	147	188	187
	bahVSt93						bahVSt93							bahVSt93
de-methylated	324	244	272			de-methylated	154	263	189			de-methylated	140	116	135
methylated	107	141	129			methylated	158	348	211			methylated	85	160	112
	tanVSt93						tanVSt93							tanVSt93
de-methylated	407	333	375			de-methylated	127	271	181			de-methylated	153	180	170
methylated	176	189	172			methylated	140	285	191			methylated	174	224	198
	vicVSbah						vicVSbah							vicVSbah
de-methylated	152	132	166			de-methylated	121	299	154			de-methylated	107	142	125
methylated	143	134	124			methylated	102	194	143			methylated	127	100	111
	vicVStan						vicVStan							vicVStan
de-methylated	193	162	191			de-methylated	118	221	155			de-methylated	141	151	159
methylated	182	178	178			methylated	101	196	147			methylated	112	136	149
	vicVSt93						vicVSt93							vicVSt93
de-methylated	407	307	363			de-methylated	149	316	213			de-methylated	192	240	224
methylated	141	168	168			methylated	146	313	225			methylated	177	248	192
TOTAL	2623	2358	2520			TOTAL	1574	3189	2123			TOTAL	1737	2044	1960

## Sheet: Table S5
Supplementary table S5: Average number of DMPs for the vicVSbah, vicVStan, vicVSt93, bahVStan, bahVSt93 and tanVSt93 comparisons in the CG CHG and CHH contexts in the upstream, gene body and downstream region.
CG	upstream	gene body	downstream		CHG	upstream	gene body	downstream		CHH	upstream	gene body	downstream
	bahVStan					bahVStan					bahVStan
de-methylated	2.10945	2.07018	2.04469		de-methylated	2.03101	2.055	2		de-methylated	2.09239	2.07186	2.08955		2.37306
methylated	2.08	2.08095	2.08612		methylated	2.05036	2.06419	2.02353		methylated	2.06579	2.06122	2.06915
	bahVSt93					bahVSt93					bahVSt93
de-methylated	2.10876	2.09562	2.08029		de-methylated	2.04487	2.06367	2.03158		de-methylated	2.04255	2.03968	2.0219
methylated	2.0991	2.09524	2.07692		methylated	2.03704	2.06612	2.01869		methylated	2.06977	2.0241	2.07895
	tanVSt93					tanVSt93					tanVSt93
de-methylated	2.10386	2.11404	2.10526		de-methylated	2.04615	2.06028	2.05405		de-methylated	2.05806	2.06842	2.09143
methylated	2.12291	2.10938	2.1		methylated	2.02069	2.06441	2.04082		methylated	2.11429	2.08299	2.08543
	vicVSbah					vicVSbah					vicVSbah
de-methylated	2.03846	2.04412	2.02941		de-methylated	2.02459	2.06557	2.03896		de-methylated	2.15315	2.09028	2.15504
methylated	2.07639	2.02222	2.04032		methylated	2.00935	2.03046	2.02083		methylated	2.03817	2.02857	2.06087
	vicVStan					vicVStan					vicVStan
de-methylated	2.07576	2.09036	2.04145		de-methylated	2	2.07522	2.03871		de-methylated	2.11189	2.08228	2.13333
methylated	2.11957	2.09341	2.11602		methylated	2.04808	2.06404	2.02		methylated	2.07018	2.04317	2.08
	vicVSt93					vicVSt93					vicVSt93
de-methylated	2.12919	2.10726	2.05676		de-methylated	2.04636	2.07576	2.0463		de-methylated	2.37306	2.288	2.26754
methylated	2.11111	2.10983	2.08284		methylated	2.00654	2.0367	2.01739		methylated	2.13408	2.08779	2.12121

## Sheet: Table S6
Supplementary table S6: de-methylated and methylated genes shared by vicVSbah, vicVStan and vicVSt93 comparissons in the upstream, gene body and downstream region.
upstream	GENE Id	context	condition	annotation	marks		gene body	GENE Id	context	condition	annotation	marks		Downstream	GENE Id	context	condition	annotation	marks
1	EJB05_27469	CG	meth	AT5G17540	2		1	EJB05_25028	CG	meth	AT5G50140	2		1	EJB05_33420	CG	meth	#N/A	2
2	EJB05_08658	CG	meth	#N/A	2		2	EJB05_27469	CG	meth	AT5G17540	2		2	EJB05_08661	CG	meth	#N/A	2
3	EJB05_53246	CG	meth	AT5G44410	2		3	EJB05_05646	CG	meth	WAK5	2		3	EJB05_14881	CG	meth	AT5G45470	2
4	EJB05_49739	CG	meth	#N/A	2		4	EJB05_08661	CG	meth	#N/A	2		4	EJB05_03140	CG	meth	#N/A	2
5	EJB05_57094	CG	meth	AT1G02813	2		5	EJB05_53246	CG	meth	AT5G44410	2		5	EJB05_00310	CG	meth	CHX19	2
6	EJB05_20962	CG	meth	#N/A	2		6	EJB05_14752	CG	meth	AT5G03795	3		6	EJB05_00579	CG	meth	#N/A	4
7	EJB05_58640	CG	meth	#N/A	2		7	EJB05_55379	CG	meth	BRL1	2		7	EJB05_20801	CG	meth	AT4G32060	2
8	EJB05_25019	CG	meth	AT1G70740	2		8	EJB05_00578	CG	meth	#N/A	2		8	EJB05_24214	CG	meth	#N/A	2
9	EJB05_28900	CG	meth	CSY2	2		9	EJB05_24214	CG	meth	#N/A	2		9	EJB05_25023	CG	meth	#N/A	2
10	EJB05_27114	CG	meth	AT1G71695	2		10	EJB05_24956	CG	meth	#N/A	2		10	EJB05_38794	CG	meth	CLO1	2
11	EJB05_30021	CG	meth	#N/A	2		11	EJB05_58640	CG	meth	#N/A	2		11	EJB05_38933	CG	meth	#N/A	2
12	EJB05_30018	CG	meth	#N/A	2		12	EJB05_25019	CG	meth	AT1G70740	2		12	EJB05_39246	CG	meth	PBS1	3
13	EJB05_06130	CG	meth	#N/A	2		13	EJB05_57331	CG	meth	CRK11	2		13	EJB05_52100	CG	meth	AT1G33260	1
14	EJB05_04012	CG	meth	AT5G09510	2		14	EJB05_57539	CG	meth	#N/A	2		14	EJB05_46514	CG	meth	#N/A	2
15	EJB05_46516	CG	meth	#N/A	2		15	EJB05_27114	CG	meth	AT1G71695	2		15	EJB05_08704	CG	meth	AT1G23150	3
16	EJB05_43557	CG	meth	#N/A	2		16	EJB05_30021	CG	meth	#N/A	2		16	EJB05_46949	CG	meth	#N/A	2
17	EJB05_49375	CG	meth	ABCA7	2		17	EJB05_50653	CG	meth	CRR22	3		17	EJB05_10508	CG	meth	EULS3	3
18	EJB05_14876	CG	meth	#N/A	2		18	EJB05_59283	CG	meth	APL4	2		18	EJB05_12944	CG	meth	#N/A	2
19	EJB05_03150	CG	meth	#N/A	2		19	EJB05_05652	CG	meth	#N/A	2		19	EJB05_55377	CG	meth	AKHSDH2	2
20	EJB05_24962	CG	meth	#N/A	2		20	EJB05_39413	CG	meth	BRX	3		20	EJB05_57536	CG	meth	#N/A	2
21	EJB05_20123	CG	meth	EXO	2		21	EJB05_38933	CG	meth	#N/A	2		21	EJB05_49738	CG	meth	#N/A	2
22	EJB05_30009	CG	meth	#N/A	2		22	EJB05_39262	CG	meth	#N/A	3		22	EJB05_14877	CG	meth	#N/A	2
23	EJB05_50650	CG	meth	#N/A	3		23	EJB05_43542	CG	meth	#N/A	2		23	EJB05_19445	CG	demeth	AT2G16990	2
24	EJB05_46508	CG	meth	CYP704A2	2		24	EJB05_49981	CG	meth	LOX1	2		24	EJB05_57953	CG	demeth	#N/A	2
25	EJB05_08706	CG	meth	MYC3	3		25	EJB05_12944	CG	meth	#N/A	2		25	EJB05_30035	CG	demeth	AT4G14390	2
26	EJB05_46947	CG	meth	#N/A	2		26	EJB05_14857	CG	meth	AT4G10510	2		26	EJB05_34055	CG	demeth	RCI3	2
27	EJB05_53714	CG	meth	AT3G14067	2		27	EJB05_54256	CG	meth	AOP1	2		27	EJB05_36171	CG	demeth	CRK5	2
28	EJB05_14753	CG	meth	#N/A	3		28	EJB05_46508	CG	meth	CYP704A2	2		28	EJB05_04886	CG	demeth	MKK9	2
29	EJB05_03014	CG	demeth	AT4G15720	2		29	EJB05_08706	CG	meth	MYC3	3		29	EJB05_03656	CG	demeth	HSF3	2
30	EJB05_00683	CG	demeth	AT3G14470	3		30	EJB05_02582	CG	demeth	ABCB15	3		30	EJB05_03912	CG	demeth	At1g10270	2
31	EJB05_22595	CG	demeth	AT2G27360	2		31	EJB05_00683	CG	demeth	AT3G14470	3		31	EJB05_40729	CG	demeth	#N/A	2
32	EJB05_20340	CG	demeth	CYP86A2	2		32	EJB05_28568	CG	demeth	AT4G14390	2		32	EJB05_46361	CG	demeth	NUDX19	2
33	EJB05_27022	CG	demeth	#N/A	2		33	EJB05_36171	CG	demeth	CRK5	2		33	EJB05_10143	CG	demeth	LIF2	2
34	EJB05_26049	CG	demeth	#N/A	2		34	EJB05_03915	CG	demeth	AT2G24190	2		34	EJB05_08597	CG	demeth	DAYSLEEPER	2
35	EJB05_29773	CG	demeth	MYB60	2		35	EJB05_40556	CG	demeth	#N/A	2		35	EJB05_47064	CG	demeth	AT5G45540	2
36	EJB05_30030	CG	demeth	#N/A	2		36	EJB05_42009	CG	demeth	#N/A	2		36	EJB05_54807	CG	demeth	TPPI	2
37	EJB05_30025	CG	demeth	#N/A	2		37	EJB05_12254	CG	demeth	AT5G17760	2		37	EJB05_17954	CG	demeth	AT3G25030	2
38	EJB05_34049	CG	demeth	RCI3	2		38	EJB05_17933	CG	demeth	AT4G19970	2		38	EJB05_00389	CG	demeth	#N/A	2
39	EJB05_33239	CG	demeth	SSL3	2		39	EJB05_17954	CG	demeth	AT3G25030	2		39	EJB05_01896	CG	demeth	#N/A	2
40	EJB05_03915	CG	demeth	AT2G24190	2		40	EJB05_01075	CG	demeth	#N/A	2		40	EJB05_02585	CG	demeth	AT5G64030	3
41	EJB05_41535	CG	demeth	AT3G14067	2		41	EJB05_01732	CG	demeth	#N/A	2		41	EJB05_02992	CG	demeth	#N/A	2
42	EJB05_42009	CG	demeth	#N/A	2		42	EJB05_21405	CG	demeth	E2F1	2		42	EJB05_19501	CG	demeth	#N/A	2
43	EJB05_08631	CG	demeth	CYP96A10	2		43	EJB05_24200	CG	demeth	AT5G52450	2		43	EJB05_25205	CG	demeth	AT3G24530	2
44	EJB05_49292	CG	demeth	AT3G60080	2		44	EJB05_24903	CG	demeth	#N/A	2		44	EJB05_19147	CG	demeth	#N/A	2
45	EJB05_49595	CG	demeth	#N/A	2		45	EJB05_22087	CG	demeth	YSL7	2		45	EJB05_19238	CG	demeth	#N/A	2
46	EJB05_12829	CG	demeth	#N/A	2		46	EJB05_19455	CG	demeth	AT1G45688	2		46	EJB05_21409	CG	demeth	HSP101	2
47	EJB05_14362	CG	demeth	#N/A	2		47	EJB05_23158	CG	demeth	scpl6	2		47	EJB05_22648	CG	demeth	ATHB13	2
48	EJB05_15177	CG	demeth	GA20OX2	2		48	EJB05_25292	CG	demeth	CAS1	2		48	EJB05_25201	CG	demeth	AT3G16010	2
49	EJB05_15801	CG	demeth	CRK25	2		49	EJB05_57956	CG	demeth	#N/A	2		49	EJB05_25337	CG	demeth	AT4G04790	2
50	EJB05_25291	CG	demeth	CAS1	2		50	EJB05_29261	CG	demeth	AT5MAT	2		50	EJB05_28564	CG	demeth	BIR1	2
51	EJB05_25354	CG	demeth	#N/A	2		51	EJB05_29517	CG	demeth	#N/A	2		51	EJB05_29261	CG	demeth	AT5MAT	2
52	EJB05_22647	CG	demeth	CYP78A7	2		52	EJB05_26188	CG	demeth	#N/A	2		52	EJB05_29517	CG	demeth	#N/A	2
53	EJB05_57956	CG	demeth	#N/A	2		53	EJB05_26184	CG	demeth	AT5G06060	2		53	EJB05_30093	CG	demeth	TBL34	2
54	EJB05_29908	CG	demeth	WRKY70	2		54	EJB05_28237	CG	demeth	AOS	2		54	EJB05_27027	CG	demeth	#N/A	2
55	EJB05_26355	CG	demeth	#N/A	2		55	EJB05_26042	CG	demeth	#N/A	2		55	EJB05_28237	CG	demeth	AOS	2
56	EJB05_27236	CG	demeth	AT1G50180	2		56	EJB05_50806	CG	demeth	UMAMIT21	2		56	EJB05_29901	CG	demeth	#N/A	2
57	EJB05_30033	CG	demeth	MRLK	2		57	EJB05_31334	CG	demeth	#N/A	2		57	EJB05_26189	CG	demeth	#N/A	2
58	EJB05_26189	CG	demeth	#N/A	2		58	EJB05_32713	CG	demeth	AT1G45688	2		58	EJB05_31334	CG	demeth	#N/A	2
59	EJB05_50806	CG	demeth	UMAMIT21	2		59	EJB05_34092	CG	demeth	PA2	2		59	EJB05_31973	CG	demeth	#N/A	2
60	EJB05_32451	CG	demeth	GLP5	2		60	EJB05_34239	CG	demeth	#N/A	4		60	EJB05_32112	CG	demeth	At3g16830	2
61	EJB05_32111	CG	demeth	AT3G47570	2		61	EJB05_33473	CG	demeth	AT1G56670	2		61	EJB05_32816	CG	demeth	#N/A	2
62	EJB05_33537	CG	demeth	#N/A	2		62	EJB05_04535	CG	demeth	AT1G03070	2		62	EJB05_32826	CG	demeth	AT2G28130	2
63	EJB05_33847	CG	demeth	AT1G69630	2		63	EJB05_07637	CG	demeth	AT5G67385	2		63	EJB05_31028	CG	demeth	AT3G11760	2
64	EJB05_05279	CG	demeth	ARA7	2		64	EJB05_03372	CG	demeth	#N/A	2		64	EJB05_34239	CG	demeth	#N/A	4
65	EJB05_07144	CG	demeth	AT5G39990	2		65	EJB05_38592	CG	demeth	AT1G01800	2		65	EJB05_34695	CG	demeth	OHP	2
66	EJB05_04539	CG	demeth	AT3G22750	2		66	EJB05_37448	CG	demeth	ACD1-LIKE	2		66	EJB05_35649	CG	demeth	AT1G22540	2
67	EJB05_04811	CG	demeth	AT4G34480	2		67	EJB05_37122	CG	demeth	ATB2	2		67	EJB05_33473	CG	demeth	AT1G56670	2
68	EJB05_58798	CG	demeth	UGT74F2	2		68	EJB05_37127	CG	demeth	#N/A	2		68	EJB05_33476	CG	demeth	CDT1A	2
69	EJB05_04392	CG	demeth	CYP81D8	2		69	EJB05_37116	CG	demeth	ATB2	2		69	EJB05_35958	CG	demeth	#N/A	2
70	EJB05_40111	CG	demeth	VPS41	2		70	EJB05_42197	CG	demeth	PES1	2		70	EJB05_05281	CG	demeth	AT2G35640	2
71	EJB05_37127	CG	demeth	#N/A	2		71	EJB05_44516	CG	demeth	AT3G53850	2		71	EJB05_04535	CG	demeth	AT1G03070	2
72	EJB05_37114	CG	demeth	ATB2	2		72	EJB05_41351	CG	demeth	#N/A	2		72	EJB05_03665	CG	demeth	XTH30	2
73	EJB05_40730	CG	demeth	XRN4	2		73	EJB05_45390	CG	demeth	#N/A	2		73	EJB05_38592	CG	demeth	AT1G01800	2
74	EJB05_42197	CG	demeth	PES1	2		74	EJB05_08667	CG	demeth	AT5G10530	2		74	EJB05_37124	CG	demeth	AT1G60690	2
75	EJB05_44288	CG	demeth	FOP1	2		75	EJB05_09132	CG	demeth	#N/A	2		75	EJB05_40109	CG	demeth	AT3G19850	2
76	EJB05_43601	CG	demeth	#N/A	2		76	EJB05_53455	CG	demeth	NAMT1	2		76	EJB05_37116	CG	demeth	ATB2	2
77	EJB05_44516	CG	demeth	AT3G53850	2		77	EJB05_49091	CG	demeth	#N/A	2		77	EJB05_46340	CG	demeth	AT5G20050	2
78	EJB05_45390	CG	demeth	#N/A	2		78	EJB05_48214	CG	demeth	#N/A	3		78	EJB05_46349	CG	demeth	#N/A	2
79	EJB05_08640	CG	demeth	PAS2	2		79	EJB05_53664	CG	demeth	#N/A	2		79	EJB05_42017	CG	demeth	AT1G79910	2
80	EJB05_58356	CG	demeth	#N/A	2		80	EJB05_10786	CG	demeth	AT3G24130	3		80	EJB05_47070	CG	demeth	EMB2820	2
81	EJB05_08963	CG	demeth	BPM2	2		81	EJB05_14813	CG	demeth	AT5G18900	2		81	EJB05_49339	CG	demeth	CBL10	2
82	EJB05_53124	CG	demeth	EXPB2	4		82	EJB05_10827	CG	demeth	#N/A	2		82	EJB05_49445	CG	demeth	#N/A	2
83	EJB05_48975	CG	demeth	AT3G14470	2		83	EJB05_18217	CG	demeth	SKP2A	2		83	EJB05_47839	CG	demeth	#N/A	2
84	EJB05_48214	CG	demeth	#N/A	3		84	EJB05_50181	CG	demeth	CRK19	2		84	EJB05_49628	CG	demeth	#N/A	2
85	EJB05_10828	CG	demeth	SAC3B	2		85	EJB05_02935	CG	demeth	AT5G45540	2		85	EJB05_53671	CG	demeth	NAGS2	2
86	EJB05_14810	CG	demeth	#N/A	2		86	EJB05_21881	CG	demeth	#N/A	2		86	EJB05_54015	CG	demeth	#N/A	1
87	EJB05_12256	CG	demeth	#N/A	2		87	EJB05_07595	CG	demeth	#N/A	2		87	EJB05_54081	CG	demeth	AT1G62290	1
88	EJB05_15179	CG	demeth	#N/A	2		88	EJB05_09127	CG	demeth	UMAMIT4	2		88	EJB05_12828	CG	demeth	AT5G24970	2
89	EJB05_54263	CG	demeth	AT3G02645	2		89	EJB05_49958	CG	demeth	AT2G43120	2		89	EJB05_14526	CG	demeth	AT1G50180	2
90	EJB05_21881	CG	demeth	#N/A	2		90	EJB05_14782	CG	demeth	AT5G59190	3		90	EJB05_15176	CG	demeth	AT3G03980	2
91	EJB05_22084	CG	demeth	MUR3	2		91	EJB05_32305	CHG	meth	CAM7	2		91	EJB05_18217	CG	demeth	SKP2A	2
92	EJB05_19924	CG	demeth	AT5G17190	2		92	EJB05_30591	CHG	meth	IMPA-1	2		92	EJB05_16526	CG	demeth	#N/A	2
93	EJB05_30097	CG	demeth	AT5G45275	2		93	EJB05_40518	CHG	meth	EMB2758	2		93	EJB05_19926	CG	demeth	PDLP7	2
94	EJB05_30096	CG	demeth	AT4G19450	2		94	EJB05_49377	CHG	meth	SUVH5	2		94	EJB05_28573	CG	demeth	#N/A	2
95	EJB05_46695	CG	demeth	#N/A	2		95	EJB05_47972	CHG	meth	AKR2	2		95	EJB05_50809	CG	demeth	#N/A	2
96	EJB05_41794	CG	demeth	AFR	2		96	EJB05_12784	CHG	meth	AT1G51110	2		96	EJB05_07595	CG	demeth	#N/A	2
97	EJB05_42021	CG	demeth	AT1G15270	2		97	EJB05_14924	CHG	meth	AT5G67290	2		97	EJB05_40734	CG	demeth	AT3G24020	2
98	EJB05_08594	CG	demeth	#N/A	2		98	EJB05_50098	CHG	meth	AT1G54730	2		98	EJB05_46222	CG	demeth	#N/A	2
99	EJB05_09127	CG	demeth	UMAMIT4	2		99	EJB05_01221	CHG	meth	#N/A	2		99	EJB05_49594	CG	demeth	#N/A	2
100	EJB05_14308	CG	demeth	#N/A	2		100	EJB05_23282	CHG	meth	#N/A	2		100	EJB05_15641	CG	demeth	#N/A	2
101	EJB05_09111	CHG	meth	AT5G39390	3		101	EJB05_21817	CHG	meth	AT1G03280	2		101	EJB05_16383	CG	demeth	AT5G32440	3
102	EJB05_11059	CHG	meth	#N/A	2		102	EJB05_33910	CHG	meth	#N/A	2		102	EJB05_28813	CHG	meth	RPP13	2
103	EJB05_11449	CHG	meth	#N/A	2		103	EJB05_35834	CHG	meth	SRFR1	3		103	EJB05_45082	CHG	meth	#N/A	2
104	EJB05_22443	CHG	meth	#N/A	2		104	EJB05_05278	CHG	meth	GN	2		104	EJB05_14881	CHG	meth	AT5G45470	2
105	EJB05_19070	CHG	meth	AT3G12100	2		105	EJB05_07161	CHG	meth	PUB13	2		105	EJB05_58482	CHG	meth	#N/A	2
106	EJB05_23282	CHG	meth	#N/A	2		106	EJB05_04449	CHG	meth	ATSPO11-1	2		106	EJB05_11452	CHG	meth	#N/A	2
107	EJB05_04977	CHG	meth	BGLU44	2		107	EJB05_05617	CHG	meth	#N/A	2		107	EJB05_19078	CHG	meth	GSL12	2
108	EJB05_52163	CHG	meth	NDA1	2		108	EJB05_37556	CHG	meth	AHG2	2		108	EJB05_23282	CHG	meth	#N/A	2
109	EJB05_45083	CHG	meth	#N/A	2		109	EJB05_52143	CHG	meth	ABCI8	2		109	EJB05_25836	CHG	meth	MAPKKK5	2
110	EJB05_45806	CHG	meth	#N/A	2		110	EJB05_45796	CHG	meth	#N/A	3		110	EJB05_59041	CHG	meth	#N/A	2
111	EJB05_14876	CHG	meth	#N/A	2		111	EJB05_44503	CHG	meth	#N/A	3		111	EJB05_04976	CHG	meth	BGLU44	2
112	EJB05_58484	CHG	meth	#N/A	2		112	EJB05_45084	CHG	meth	#N/A	2		112	EJB05_05617	CHG	meth	#N/A	2
113	EJB05_45792	CHG	meth	#N/A	3		113	EJB05_45083	CHG	meth	#N/A	2		113	EJB05_05616	CHG	meth	#N/A	2
114	EJB05_23735	CHG	demeth	EIF3E	2		114	EJB05_45807	CHG	meth	AT1G60400	2		114	EJB05_37558	CHG	meth	AT5G48220	2
115	EJB05_33074	CHG	demeth	#N/A	2		115	EJB05_41838	CHG	meth	CRY3	2		115	EJB05_40614	CHG	meth	#N/A	2
116	EJB05_37014	CHG	demeth	#N/A	2		116	EJB05_47244	CHG	meth	#N/A	3		116	EJB05_52389	CHG	meth	#N/A	2
117	EJB05_08314	CHG	demeth	EXPB5	2		117	EJB05_53184	CHG	meth	#N/A	2		117	EJB05_52386	CHG	meth	PRMT3	2
118	EJB05_43958	CHG	demeth	ENODL20	2		118	EJB05_47749	CHG	meth	EFR	2		118	EJB05_44504	CHG	meth	AT5G02060	3
119	EJB05_44223	CHG	demeth	AT3G50120	2		119	EJB05_11705	CHG	meth	AT2G41790	2		119	EJB05_45084	CHG	meth	#N/A	2
120	EJB05_10002	CHG	demeth	AT3G14470	2		120	EJB05_00189	CHG	meth	#N/A	2		120	EJB05_09109	CHG	meth	NIP6;1	3
121	EJB05_08624	CHG	demeth	TPS21	2		121	EJB05_02830	CHG	meth	#N/A	2		121	EJB05_49792	CHG	meth	EDM2	2
122	EJB05_48510	CHG	demeth	AT4G12650	2		122	EJB05_23971	CHG	meth	#N/A	2		122	EJB05_47749	CHG	meth	EFR	2
123	EJB05_25037	CHG	demeth	GSL04	2		123	EJB05_14877	CHG	meth	#N/A	2		123	EJB05_57029	CHG	meth	MCM6	2
124	EJB05_20540	CHG	demeth	#N/A	2		124	EJB05_01344	CHG	demeth	#N/A	2		124	EJB05_41841	CHG	meth	RLK1	2
125	EJB05_20547	CHG	demeth	AT5G47070	2		125	EJB05_22725	CHG	demeth	AARE	3		125	EJB05_14877	CHG	meth	#N/A	2
126	EJB05_23669	CHG	demeth	#N/A	2		126	EJB05_57916	CHG	demeth	AT2G34930	2		126	EJB05_02790	CHG	demeth	PUR2	2
127	EJB05_29251	CHG	demeth	AT5G56530	2		127	EJB05_29587	CHG	demeth	#N/A	2		127	EJB05_23692	CHG	demeth	AT2G36290	2
128	EJB05_51212	CHG	demeth	#N/A	2		128	EJB05_30092	CHG	demeth	MRLK	2		128	EJB05_26034	CHG	demeth	AT3G46730	2
129	EJB05_31837	CHG	demeth	AT5G37930	2		129	EJB05_31604	CHG	demeth	#N/A	2		129	EJB05_51374	CHG	demeth	AT5G61340	2
130	EJB05_31843	CHG	demeth	AT5G37870	2		130	EJB05_34556	CHG	demeth	#N/A	2		130	EJB05_43955	CHG	demeth	EMP1	2
131	EJB05_32655	CHG	demeth	#N/A	2		131	EJB05_33074	CHG	demeth	#N/A	2		131	EJB05_41524	CHG	demeth	ZAC	3
132	EJB05_36865	CHG	demeth	AT1G48900	2		132	EJB05_06503	CHG	demeth	SCL28	3		132	EJB05_41535	CHG	demeth	AT3G14067	3
133	EJB05_34865	CHG	demeth	#N/A	2		133	EJB05_39668	CHG	demeth	EMB2788	2		133	EJB05_14436	CHG	demeth	AT4G33720	2
134	EJB05_08077	CHG	demeth	PTR3	2		134	EJB05_52296	CHG	demeth	AT1G58390	3		134	EJB05_11436	CHG	demeth	HDA05	2
135	EJB05_06499	CHG	demeth	#N/A	3		135	EJB05_43955	CHG	demeth	EMP1	2		135	EJB05_54252	CHG	demeth	#N/A	2
136	EJB05_39851	CHG	demeth	AT5G64830	2		136	EJB05_44223	CHG	demeth	AT3G50120	2		136	EJB05_02073	CHG	demeth	#N/A	2
137	EJB05_39305	CHG	demeth	POP2	2		137	EJB05_41524	CHG	demeth	ZAC	3		137	EJB05_02732	CHG	demeth	DUR3	2
138	EJB05_42434	CHG	demeth	#N/A	2		138	EJB05_10002	CHG	demeth	AT3G14470	2		138	EJB05_00032	CHG	demeth	AT5G39940	2
139	EJB05_43454	CHG	demeth	SBT5.4	2		139	EJB05_08624	CHG	demeth	TPS21	2		139	EJB05_01710	CHG	demeth	SWEET12	2
140	EJB05_41545	CHG	demeth	#N/A	2		140	EJB05_55951	CHG	demeth	#N/A	3		140	EJB05_02301	CHG	demeth	#N/A	2
141	EJB05_44516	CHG	demeth	AT3G53850	2		141	EJB05_00110	CHG	demeth	AT3G46730	2		141	EJB05_22730	CHG	demeth	HAG1	3
142	EJB05_41544	CHG	demeth	iqd33	2		142	EJB05_02075	CHG	demeth	#N/A	2		142	EJB05_23534	CHG	demeth	AT4G35140	2
143	EJB05_46125	CHG	demeth	#N/A	2		143	EJB05_03035	CHG	demeth	#N/A	3		143	EJB05_25141	CHG	demeth	SPCH	2
144	EJB05_47185	CHG	demeth	#N/A	2		144	EJB05_03042	CHG	demeth	#N/A	2		144	EJB05_23670	CHG	demeth	XBAT33	2
145	EJB05_48885	CHG	demeth	#N/A	2		145	EJB05_22397	CHG	demeth	VND1	2		145	EJB05_23867	CHG	demeth	SFR6	2
146	EJB05_13270	CHG	demeth	#N/A	2		146	EJB05_22520	CHG	demeth	FAR2	2		146	EJB05_25138	CHG	demeth	#N/A	2
147	EJB05_10813	CHG	demeth	AT5G18980	2		147	EJB05_23526	CHG	demeth	AT2G16990	2		147	EJB05_27557	CHG	demeth	#N/A	2
148	EJB05_15138	CHG	demeth	AT3G03770	2		148	EJB05_24774	CHG	demeth	AT1G52360	2		148	EJB05_25918	CHG	demeth	AT1G50180	2
149	EJB05_56096	CHG	demeth	#N/A	2		149	EJB05_24965	CHG	demeth	#N/A	2		149	EJB05_28122	CHG	demeth	#N/A	2
150	EJB05_01347	CHG	demeth	#N/A	2		150	EJB05_25289	CHG	demeth	ARF19	2		150	EJB05_29663	CHG	demeth	#N/A	2
151	EJB05_01512	CHG	demeth	#N/A	2		151	EJB05_20875	CHG	demeth	La1	2		151	EJB05_51199	CHG	demeth	#N/A	2
152	EJB05_00336	CHG	demeth	#N/A	2		152	EJB05_20938	CHG	demeth	AT1G05805	2		152	EJB05_35215	CHG	demeth	AT5G58420	2
153	EJB05_58292	CHG	demeth	#N/A	2		153	EJB05_21786	CHG	demeth	SYTB	2		153	EJB05_35261	CHG	demeth	#N/A	3
154	EJB05_35968	CHG	demeth	AT2G40280	2		154	EJB05_23222	CHG	demeth	AT4G27595	2		154	EJB05_35965	CHG	demeth	POP4	2
155	EJB05_57302	CHH	meth	#N/A	2		155	EJB05_19085	CHG	demeth	#N/A	2		155	EJB05_36745	CHG	demeth	AT1G63640	2
156	EJB05_57339	CHH	meth	CES101	2		156	EJB05_23670	CHG	demeth	XBAT33	2		156	EJB05_36866	CHG	demeth	MTSSB	2
157	EJB05_51815	CHH	meth	AT2G03200	2		157	EJB05_23867	CHG	demeth	SFR6	2		157	EJB05_05126	CHG	demeth	BPM4	2
158	EJB05_40175	CHH	meth	AT5G54820	2		158	EJB05_25258	CHG	demeth	AT3G44190	2		158	EJB05_08055	CHG	demeth	TRM20	2
159	EJB05_21830	CHH	meth	#N/A	2		159	EJB05_28118	CHG	demeth	AT4G03440	2		159	EJB05_52491	CHG	demeth	AL1	2
160	EJB05_26518	CHH	meth	AT1G32120	3		160	EJB05_27141	CHG	demeth	APP1	2		160	EJB05_42433	CHG	demeth	AT4G28990	2
161	EJB05_28470	CHH	meth	NRPD2A	2		161	EJB05_26085	CHG	demeth	AT5G27920	2		161	EJB05_46257	CHG	demeth	AT3G16370	2
162	EJB05_42601	CHH	meth	AT1G71140	2		162	EJB05_51212	CHG	demeth	#N/A	2		162	EJB05_52701	CHG	demeth	#N/A	2
163	EJB05_47579	CHH	meth	PGR5	2		163	EJB05_51322	CHG	demeth	#N/A	2		163	EJB05_09530	CHG	demeth	PMT1	2
164	EJB05_12822	CHH	meth	#N/A	2		164	EJB05_51373	CHG	demeth	#N/A	2		164	EJB05_47186	CHG	demeth	#N/A	2
165	EJB05_12423	CHH	meth	#N/A	2		165	EJB05_31591	CHG	demeth	FDM1	2		165	EJB05_48975	CHG	demeth	AT3G14470	2
166	EJB05_18439	CHH	meth	#N/A	2		166	EJB05_30530	CHG	demeth	AT3G14460	2		166	EJB05_10616	CHG	demeth	#N/A	4
167	EJB05_16426	CHH	meth	#N/A	2		167	EJB05_31973	CHG	demeth	#N/A	2		167	EJB05_13222	CHG	demeth	#N/A	2
168	EJB05_35112	CHH	meth	#N/A	2		168	EJB05_30435	CHG	demeth	#N/A	2		168	EJB05_13369	CHG	demeth	#N/A	2
169	EJB05_14877	CHH	meth	#N/A	2		169	EJB05_32668	CHG	demeth	AT1G61390	2		169	EJB05_13479	CHG	demeth	AT3G19940	2
170	EJB05_25306	CHH	demeth	RECQ4A	2		170	EJB05_51570	CHG	demeth	CLPB4	2		170	EJB05_13607	CHG	demeth	RD22	2
171	EJB05_28762	CHH	demeth	APY2	2		171	EJB05_35965	CHG	demeth	POP4	2		171	EJB05_11427	CHG	demeth	GR-RBP3	2
172	EJB05_30571	CHH	demeth	#N/A	3		172	EJB05_36397	CHG	demeth	AT3G27930	3		172	EJB05_12602	CHG	demeth	#N/A	2
173	EJB05_34055	CHH	demeth	RCI3	2		173	EJB05_36772	CHG	demeth	APD2	2		173	EJB05_13480	CHG	demeth	#N/A	2
174	EJB05_38494	CHH	demeth	ERF5	2		174	EJB05_35742	CHG	demeth	PTB3	2		174	EJB05_16066	CHG	demeth	#N/A	2
175	EJB05_46592	CHH	demeth	CW9	2		175	EJB05_36121	CHG	demeth	AT5G04980	2		175	EJB05_56340	CHG	demeth	AT3G47580	2
176	EJB05_08370	CHH	demeth	#N/A	3		176	EJB05_05668	CHG	demeth	OSB1	2		176	EJB05_56343	CHG	demeth	#N/A	2
177	EJB05_10000	CHH	demeth	#N/A	2		177	EJB05_06082	CHG	demeth	AT2G03510	2		177	EJB05_56441	CHG	demeth	AT4G39860	2
178	EJB05_08561	CHH	demeth	DGK4	2		178	EJB05_08311	CHG	demeth	SK21	2		178	EJB05_35219	CHG	demeth	#N/A	2
179	EJB05_12354	CHH	demeth	#N/A	2		179	EJB05_03428	CHG	demeth	AT1G09730	2		179	EJB05_04070	CHG	demeth	#N/A	2
180	EJB05_15071	CHH	demeth	TT7	2		180	EJB05_39256	CHG	demeth	#N/A	2		180	EJB05_09760	CHG	demeth	#N/A	2
181	EJB05_02901	CHH	demeth	#N/A	2		181	EJB05_39307	CHG	demeth	#N/A	2		181	EJB05_15571	CHG	demeth	#N/A	2
182	EJB05_01000	CHH	demeth	RHS6	2		182	EJB05_39460	CHG	demeth	AT5G01120	2		182	EJB05_02959	CHH	meth	AT5G24350	2
183	EJB05_02072	CHH	demeth	AT3G03610	2		183	EJB05_45078	CHG	demeth	#N/A	4		183	EJB05_16424	CHH	meth	#N/A	2
184	EJB05_02503	CHH	demeth	SAL1	2		184	EJB05_45254	CHG	demeth	AT1G26170	2		184	EJB05_57094	CHH	meth	AT1G02813	2
185	EJB05_25032	CHH	demeth	AT1G78420	3		185	EJB05_41545	CHG	demeth	#N/A	2		185	EJB05_00142	CHH	meth	#N/A	2
186	EJB05_21278	CHH	demeth	AT3G26410	2		186	EJB05_46251	CHG	demeth	#N/A	2		186	EJB05_25021	CHH	meth	#N/A	3
187	EJB05_19052	CHH	demeth	#N/A	2		187	EJB05_41808	CHG	demeth	4CL1	2		187	EJB05_57303	CHH	meth	#N/A	2
188	EJB05_19058	CHH	demeth	#N/A	2		188	EJB05_45147	CHG	demeth	VCS	2		188	EJB05_57914	CHH	meth	AT5G12410	2
189	EJB05_19057	CHH	demeth	#N/A	2		189	EJB05_45190	CHG	demeth	#N/A	3		189	EJB05_28464	CHH	meth	NRPD2B	2
190	EJB05_19059	CHH	demeth	#N/A	4		190	EJB05_45214	CHG	demeth	AT5G28910	2		190	EJB05_30020	CHH	meth	#N/A	2
191	EJB05_19060	CHH	demeth	#N/A	4		191	EJB05_46257	CHG	demeth	AT3G16370	2		191	EJB05_31711	CHH	meth	AT1G66910	2
192	EJB05_21934	CHH	demeth	#N/A	2		192	EJB05_41671	CHG	demeth	#N/A	3		192	EJB05_05572	CHH	meth	HDG5	2
193	EJB05_29574	CHH	demeth	#N/A	2		193	EJB05_09530	CHG	demeth	PMT1	2		193	EJB05_44730	CHH	meth	#N/A	2
194	EJB05_29979	CHH	demeth	AT3G51730	2		194	EJB05_47378	CHG	demeth	#N/A	2		194	EJB05_45375	CHH	meth	#N/A	2
195	EJB05_27437	CHH	demeth	#N/A	3		195	EJB05_48881	CHG	demeth	AT3G18430	2		195	EJB05_47577	CHH	meth	#N/A	2
196	EJB05_28183	CHH	demeth	#N/A	2		196	EJB05_49536	CHG	demeth	#N/A	2		196	EJB05_49814	CHH	meth	#N/A	2
197	EJB05_28661	CHH	demeth	#N/A	2		197	EJB05_12503	CHG	demeth	VPS2.1	2		197	EJB05_49895	CHH	meth	ARR3	3
198	EJB05_28961	CHH	demeth	#N/A	2		198	EJB05_13228	CHG	demeth	AT1G05970	2		198	EJB05_48054	CHH	meth	#N/A	2
199	EJB05_03275	CHH	demeth	CLL2	2		199	EJB05_13684	CHG	demeth	AT3G14470	3		199	EJB05_58572	CHH	meth	#N/A	2
200	EJB05_32547	CHH	demeth	RECQL2	2		200	EJB05_14334	CHG	demeth	#N/A	2		200	EJB05_02036	CHH	demeth	AT5G17540	2
201	EJB05_36020	CHH	demeth	#N/A	2		201	EJB05_15138	CHG	demeth	AT3G03770	2		201	EJB05_02039	CHH	demeth	AT3G51950	2
202	EJB05_36854	CHH	demeth	#N/A	2		202	EJB05_12937	CHG	demeth	#N/A	2		202	EJB05_00615	CHH	demeth	#N/A	2
203	EJB05_32949	CHH	demeth	#N/A	2		203	EJB05_13383	CHG	demeth	#N/A	2		203	EJB05_19054	CHH	demeth	#N/A	2
204	EJB05_06378	CHH	demeth	#N/A	2		204	EJB05_13775	CHG	demeth	QWRF2	2		204	EJB05_28631	CHH	demeth	CYP71B36	2
205	EJB05_06889	CHH	demeth	AT2G23540	2		205	EJB05_14443	CHG	demeth	#N/A	2		205	EJB05_29498	CHH	demeth	AT1G49850	2
206	EJB05_38198	CHH	demeth	CNX1	2		206	EJB05_50083	CHG	demeth	CRK10	2		206	EJB05_06398	CHH	demeth	ZFP2	2
207	EJB05_37295	CHH	demeth	CYP71A25	2		207	EJB05_55804	CHG	demeth	AT1G04910	2		207	EJB05_10210	CHH	demeth	#N/A	2
208	EJB05_38733	CHH	demeth	#N/A	2		208	EJB05_15782	CHG	demeth	GSL11	2		208	EJB05_13889	CHH	demeth	#N/A	3
209	EJB05_46232	CHH	demeth	AT5G50340	2		209	EJB05_56085	CHG	demeth	#N/A	2		209	EJB05_15341	CHH	demeth	ELIP2	3
210	EJB05_41718	CHH	demeth	PRPL35	2		210	EJB05_56343	CHG	demeth	#N/A	2		210	EJB05_18480	CHH	demeth	#N/A	2
211	EJB05_46616	CHH	demeth	AT4G27870	2		211	EJB05_56441	CHG	demeth	AT4G39860	2		211	EJB05_15976	CHH	demeth	#N/A	3
212	EJB05_41721	CHH	demeth	#N/A	2		212	EJB05_57098	CHG	demeth	AT5G06740	2		212	EJB05_55920	CHH	demeth	#N/A	2
213	EJB05_53458	CHH	demeth	#N/A	2		213	EJB05_03032	CHG	demeth	#N/A	3		213	EJB05_01375	CHH	demeth	#N/A	2
214	EJB05_13941	CHH	demeth	AT2G04230	2		214	EJB05_26276	CHG	demeth	AT3G46730	2		214	EJB05_00999	CHH	demeth	AT2G03200	2
215	EJB05_15069	CHH	demeth	TT7	2		215	EJB05_32455	CHG	demeth	#N/A	2		215	EJB05_01221	CHH	demeth	#N/A	2
216	EJB05_55800	CHH	demeth	AT1G04280	2		216	EJB05_58292	CHG	demeth	#N/A	2		216	EJB05_02899	CHH	demeth	#N/A	2
217	EJB05_18356	CHH	demeth	ABI5	2		217	EJB05_33253	CHG	demeth	UMAMIT9	2		217	EJB05_21860	CHH	demeth	#N/A	2
218	EJB05_01111	CHH	demeth	AT5G39970	2		218	EJB05_36338	CHG	demeth	#N/A	2		218	EJB05_20463	CHH	demeth	AT4G16510	2
219	EJB05_02283	CHH	demeth	#N/A	2		219	EJB05_37549	CHG	demeth	#N/A	2		219	EJB05_19058	CHH	demeth	#N/A	4
220	EJB05_23093	CHH	demeth	BRL2	2		220	EJB05_47379	CHG	demeth	AT3G14460	2		220	EJB05_19057	CHH	demeth	#N/A	4
221	EJB05_52218	CHH	demeth	#N/A	2		221	EJB05_14782	CHG	demeth	AT5G59190	2		221	EJB05_19059	CHH	demeth	#N/A	5
222	EJB05_55654	CHH	demeth	AT4G33720	2		222	EJB05_18483	CHG	demeth	#N/A	2		222	EJB05_25566	CHH	demeth	NRPC2	2
223	EJB05_18484	CHH	demeth	#N/A	2		223	EJB05_00137	CHH	meth	AT4G14805	2		223	EJB05_57400	CHH	demeth	ASD1	2
							224	EJB05_30010	CHH	meth	#N/A	2		224	EJB05_28658	CHH	demeth	#N/A	2
							225	EJB05_27539	CHH	meth	AT3G46730	2		225	EJB05_28758	CHH	demeth	#N/A	2
							226	EJB05_28472	CHH	meth	NRPD2A	2		226	EJB05_28964	CHH	demeth	#N/A	2
							227	EJB05_31711	CHH	meth	AT1G66910	2		227	EJB05_29978	CHH	demeth	PRX52	2
							228	EJB05_35938	CHH	meth	#N/A	2		228	EJB05_25649	CHH	demeth	AT5G56890	2
							229	EJB05_40166	CHH	meth	#N/A	2		229	EJB05_25650	CHH	demeth	AT1G72880	2
							230	EJB05_49895	CHH	meth	ARR3	3		230	EJB05_34486	CHH	demeth	VHA-C3	2
							231	EJB05_49528	CHH	meth	#N/A	2		231	EJB05_33735	CHH	demeth	CYP78A10	2
							232	EJB05_16258	CHH	meth	#N/A	3		232	EJB05_36022	CHH	demeth	#N/A	2
							233	EJB05_56250	CHH	meth	#N/A	2		233	EJB05_05969	CHH	demeth	RING1B	2
							234	EJB05_05566	CHH	meth	AT2G42920	2		234	EJB05_38281	CHH	demeth	#N/A	2
							235	EJB05_45368	CHH	meth	AT5G35695	2		235	EJB05_37448	CHH	demeth	ACD1-LIKE	2
							236	EJB05_03033	CHH	demeth	AT4G04190	2		236	EJB05_40201	CHH	demeth	#N/A	4
							237	EJB05_03239	CHH	demeth	AT3G46710	2		237	EJB05_40288	CHH	demeth	AT4G36945	2
							238	EJB05_25306	CHH	demeth	RECQ4A	2		238	EJB05_44438	CHH	demeth	#N/A	2
							239	EJB05_25554	CHH	demeth	#N/A	2		239	EJB05_46123	CHH	demeth	AT1G28680	2
							240	EJB05_28798	CHH	demeth	RPP13	2		240	EJB05_08369	CHH	demeth	#N/A	3
							241	EJB05_46136	CHH	demeth	iqd9	2		241	EJB05_08559	CHH	demeth	AT1G51650	2
							242	EJB05_10002	CHH	demeth	AT3G14470	2		242	EJB05_48730	CHH	demeth	FUT11	2
							243	EJB05_10000	CHH	demeth	#N/A	2		243	EJB05_12710	CHH	demeth	AT3G54880	2
							244	EJB05_10210	CHH	demeth	#N/A	2		244	EJB05_14965	CHH	demeth	GPT2	2
							245	EJB05_00110	CHH	demeth	AT3G46730	2		245	EJB05_14129	CHH	demeth	#N/A	2
							246	EJB05_02049	CHH	demeth	AT3G14470	2		246	EJB05_14969	CHH	demeth	CRK10	2
							247	EJB05_03069	CHH	demeth	#N/A	2		247	EJB05_54865	CHH	demeth	AT1G15170	2
							248	EJB05_21282	CHH	demeth	RanBPM	2		248	EJB05_18169	CHH	demeth	#N/A	2
							249	EJB05_21595	CHH	demeth	AT4G13600	2		249	EJB05_28850	CHH	demeth	AT2G42720	2
							250	EJB05_24903	CHH	demeth	#N/A	2		250	EJB05_08818	CHH	demeth	ABA2	2
							251	EJB05_20463	CHH	demeth	AT4G16510	2		251	EJB05_12717	CHH	demeth	#N/A	2
							252	EJB05_21278	CHH	demeth	AT3G26410	2		252	EJB05_55595	CHH	demeth	AT1G18850	2
							253	EJB05_19058	CHH	demeth	#N/A	2
							254	EJB05_19057	CHH	demeth	#N/A	4
							255	EJB05_19059	CHH	demeth	#N/A	4
							256	EJB05_19060	CHH	demeth	#N/A	5
							257	EJB05_22194	CHH	demeth	#N/A	2
							258	EJB05_22799	CHH	demeth	#N/A	2
							259	EJB05_28658	CHH	demeth	#N/A	2
							260	EJB05_28690	CHH	demeth	FANCM	2
							261	EJB05_31712	CHH	demeth	AT1G66910	2
							262	EJB05_31005	CHH	demeth	AT1G06790	2
							263	EJB05_34618	CHH	demeth	#N/A	2
							264	EJB05_34790	CHH	demeth	AT2G34400	2
							265	EJB05_51755	CHH	demeth	#N/A	2
							266	EJB05_38480	CHH	demeth	AT3G06530	2
							267	EJB05_39678	CHH	demeth	AT3G14470	2
							268	EJB05_42610	CHH	demeth	#N/A	2
							269	EJB05_58372	CHH	demeth	#N/A	2
							270	EJB05_48185	CHH	demeth	#N/A	2
							271	EJB05_12259	CHH	demeth	AT5G17760	2
							272	EJB05_15397	CHH	demeth	ELIP2	3
							273	EJB05_54862	CHH	demeth	#N/A	2
							274	EJB05_55428	CHH	demeth	AT3G59890	2
							275	EJB05_56527	CHH	demeth	#N/A	2
							276	EJB05_02283	CHH	demeth	#N/A	2
							277	EJB05_32522	CHH	demeth	#N/A	2
							278	EJB05_34703	CHH	demeth	AT5G45540	2
							279	EJB05_32947	CHH	demeth	#N/A	2
							280	EJB05_10009	CHH	demeth	#N/A	2
							281	EJB05_14602	CHH	demeth	#N/A	2
							282	EJB05_18483	CHH	demeth	#N/A	2

## Sheet: Table S7
Supplementary table S7: de-methylated and methylated genes shared by vicVSbah and vicVStan comparissons in the upstream, gene body and downstream region.
upstream	GENE Id	context	condition	annotation	marks		gene body	GENE Id	context	condition	annotation	marks		downstream	GENE Id	context	condition	annotation	marks
1	EJB05_03014	CG	demeth	AT4G15720	2		1	EJB05_02582	CG	demeth	ABCB15	3		1	EJB05_19445	CG	demeth	AT2G16990	2
2	EJB05_00683	CG	demeth	AT3G14470	3		2	EJB05_00683	CG	demeth	AT3G14470	3		2	EJB05_57953	CG	demeth	#N/A	2
3	EJB05_22595	CG	demeth	AT2G27360	2		3	EJB05_28568	CG	demeth	AT4G14390	2		3	EJB05_30035	CG	demeth	AT4G14390	2
4	EJB05_20340	CG	demeth	CYP86A2	2		4	EJB05_29792	CG	demeth	GASA4	3		4	EJB05_34055	CG	demeth	RCI3	2
5	EJB05_27022	CG	demeth	#N/A	2		5	EJB05_36171	CG	demeth	CRK5	2		5	EJB05_36171	CG	demeth	CRK5	2
6	EJB05_26049	CG	demeth	#N/A	2		6	EJB05_03915	CG	demeth	AT2G24190	2		6	EJB05_04886	CG	demeth	MKK9	2
7	EJB05_29773	CG	demeth	MYB60	2		7	EJB05_40556	CG	demeth	#N/A	2		7	EJB05_03656	CG	demeth	HSF3	2
8	EJB05_29792	CG	demeth	GASA4	3		8	EJB05_42009	CG	demeth	#N/A	2		8	EJB05_03912	CG	demeth	At1g10270	2
9	EJB05_30030	CG	demeth	#N/A	2		9	EJB05_47106	CG	demeth	CYP71B2	2		9	EJB05_40729	CG	demeth	#N/A	2
10	EJB05_30025	CG	demeth	#N/A	2		10	EJB05_12254	CG	demeth	AT5G17760	2		10	EJB05_46361	CG	demeth	NUDX19	2
11	EJB05_34049	CG	demeth	RCI3	2		11	EJB05_17933	CG	demeth	AT4G19970	2		11	EJB05_10143	CG	demeth	LIF2	2
12	EJB05_33239	CG	demeth	SSL3	2		12	EJB05_17954	CG	demeth	AT3G25030	2		12	EJB05_08597	CG	demeth	DAYSLEEPER	2
13	EJB05_03915	CG	demeth	AT2G24190	2		13	EJB05_01075	CG	demeth	#N/A	2		13	EJB05_47064	CG	demeth	AT5G45540	2
14	EJB05_41535	CG	demeth	AT3G14067	2		14	EJB05_01732	CG	demeth	#N/A	2		14	EJB05_54807	CG	demeth	TPPI	2
15	EJB05_42009	CG	demeth	#N/A	2		15	EJB05_01486	CG	demeth	UPS2	2		15	EJB05_17954	CG	demeth	AT3G25030	2
16	EJB05_08631	CG	demeth	CYP96A10	2		16	EJB05_21405	CG	demeth	E2F1	2		16	EJB05_00389	CG	demeth	#N/A	2
17	EJB05_47106	CG	demeth	CYP71B2	2		17	EJB05_24200	CG	demeth	AT5G52450	2		17	EJB05_01896	CG	demeth	#N/A	2
18	EJB05_49292	CG	demeth	AT3G60080	2		18	EJB05_24903	CG	demeth	#N/A	2		18	EJB05_02585	CG	demeth	AT5G64030	3
19	EJB05_49595	CG	demeth	#N/A	2		19	EJB05_22087	CG	demeth	YSL7	2		19	EJB05_02992	CG	demeth	#N/A	2
20	EJB05_12829	CG	demeth	#N/A	2		20	EJB05_19455	CG	demeth	AT1G45688	2		20	EJB05_19501	CG	demeth	#N/A	2
21	EJB05_14362	CG	demeth	#N/A	2		21	EJB05_23158	CG	demeth	scpl6	2		21	EJB05_25205	CG	demeth	AT3G24530	2
22	EJB05_15177	CG	demeth	GA20OX2	2		22	EJB05_25292	CG	demeth	CAS1	2		22	EJB05_19147	CG	demeth	#N/A	2
23	EJB05_15801	CG	demeth	CRK25	2		23	EJB05_25526	CG	demeth	NCRK	2		23	EJB05_19238	CG	demeth	#N/A	2
24	EJB05_01636	CG	demeth	#N/A	2		24	EJB05_19136	CG	demeth	AT5G04460	2		24	EJB05_21409	CG	demeth	HSP101	2
25	EJB05_25291	CG	demeth	CAS1	2		25	EJB05_57956	CG	demeth	#N/A	2		25	EJB05_22648	CG	demeth	ATHB13	2
26	EJB05_25354	CG	demeth	#N/A	2		26	EJB05_29261	CG	demeth	AT5MAT	2		26	EJB05_25201	CG	demeth	AT3G16010	2
27	EJB05_22647	CG	demeth	CYP78A7	2		27	EJB05_29517	CG	demeth	#N/A	2		27	EJB05_25337	CG	demeth	AT4G04790	2
28	EJB05_19131	CG	demeth	AT3G53140	2		28	EJB05_26188	CG	demeth	#N/A	2		28	EJB05_19136	CG	demeth	AT5G04460	2
29	EJB05_57956	CG	demeth	#N/A	2		29	EJB05_26184	CG	demeth	AT5G06060	2		29	EJB05_28564	CG	demeth	BIR1	2
30	EJB05_29908	CG	demeth	WRKY70	2		30	EJB05_28237	CG	demeth	AOS	2		30	EJB05_29261	CG	demeth	AT5MAT	2
31	EJB05_26355	CG	demeth	#N/A	2		31	EJB05_26042	CG	demeth	#N/A	2		31	EJB05_29517	CG	demeth	#N/A	2
32	EJB05_27236	CG	demeth	AT1G50180	2		32	EJB05_50806	CG	demeth	UMAMIT21	2		32	EJB05_30093	CG	demeth	TBL34	2
33	EJB05_59133	CG	demeth	AT3G45400	3		33	EJB05_31334	CG	demeth	#N/A	2		33	EJB05_27027	CG	demeth	#N/A	2
34	EJB05_30033	CG	demeth	MRLK	2		34	EJB05_32713	CG	demeth	AT1G45688	2		34	EJB05_28237	CG	demeth	AOS	2
35	EJB05_26189	CG	demeth	#N/A	2		35	EJB05_30812	CG	demeth	PME2	3		35	EJB05_28496	CG	demeth	#N/A	2
36	EJB05_50806	CG	demeth	UMAMIT21	2		36	EJB05_34092	CG	demeth	PA2	2		36	EJB05_29901	CG	demeth	#N/A	2
37	EJB05_32451	CG	demeth	GLP5	2		37	EJB05_34239	CG	demeth	#N/A	4		37	EJB05_26189	CG	demeth	#N/A	2
38	EJB05_32111	CG	demeth	AT3G47570	2		38	EJB05_33473	CG	demeth	AT1G56670	2		38	EJB05_31334	CG	demeth	#N/A	2
39	EJB05_33537	CG	demeth	#N/A	2		39	EJB05_04535	CG	demeth	AT1G03070	2		39	EJB05_31973	CG	demeth	#N/A	2
40	EJB05_33847	CG	demeth	AT1G69630	2		40	EJB05_07637	CG	demeth	AT5G67385	2		40	EJB05_32112	CG	demeth	At3g16830	2
41	EJB05_05279	CG	demeth	ARA7	2		41	EJB05_03372	CG	demeth	#N/A	2		41	EJB05_32816	CG	demeth	#N/A	2
42	EJB05_07144	CG	demeth	AT5G39990	2		42	EJB05_38592	CG	demeth	AT1G01800	2		42	EJB05_32826	CG	demeth	AT2G28130	2
43	EJB05_04539	CG	demeth	AT3G22750	2		43	EJB05_37448	CG	demeth	ACD1-LIKE	2		43	EJB05_31028	CG	demeth	AT3G11760	2
44	EJB05_04811	CG	demeth	AT4G34480	2		44	EJB05_37122	CG	demeth	ATB2	2		44	EJB05_34239	CG	demeth	#N/A	4
45	EJB05_58798	CG	demeth	UGT74F2	2		45	EJB05_37127	CG	demeth	#N/A	2		45	EJB05_34695	CG	demeth	OHP	2
46	EJB05_04392	CG	demeth	CYP81D8	2		46	EJB05_39991	CG	demeth	AAP7	2		46	EJB05_35649	CG	demeth	AT1G22540	2
47	EJB05_39992	CG	demeth	PEL1	2		47	EJB05_40083	CG	demeth	MTK	2		47	EJB05_33473	CG	demeth	AT1G56670	2
48	EJB05_40111	CG	demeth	VPS41	2		48	EJB05_37116	CG	demeth	ATB2	2		48	EJB05_33476	CG	demeth	CDT1A	2
49	EJB05_37836	CG	demeth	AT1G33970	2		49	EJB05_42197	CG	demeth	PES1	2		49	EJB05_35958	CG	demeth	#N/A	2
50	EJB05_37127	CG	demeth	#N/A	2		50	EJB05_44516	CG	demeth	AT3G53850	2		50	EJB05_05281	CG	demeth	AT2G35640	2
51	EJB05_37114	CG	demeth	ATB2	2		51	EJB05_41351	CG	demeth	#N/A	2		51	EJB05_04535	CG	demeth	AT1G03070	2
52	EJB05_40730	CG	demeth	XRN4	2		52	EJB05_45390	CG	demeth	#N/A	2		52	EJB05_03665	CG	demeth	XTH30	2
53	EJB05_42197	CG	demeth	PES1	2		53	EJB05_08667	CG	demeth	AT5G10530	2		53	EJB05_38592	CG	demeth	AT1G01800	2
54	EJB05_44288	CG	demeth	FOP1	2		54	EJB05_09132	CG	demeth	#N/A	2		54	EJB05_37124	CG	demeth	AT1G60690	2
55	EJB05_43601	CG	demeth	#N/A	2		55	EJB05_53455	CG	demeth	NAMT1	2		55	EJB05_40109	CG	demeth	AT3G19850	2
56	EJB05_44516	CG	demeth	AT3G53850	2		56	EJB05_49091	CG	demeth	#N/A	2		56	EJB05_37116	CG	demeth	ATB2	2
57	EJB05_45390	CG	demeth	#N/A	2		57	EJB05_49248	CG	demeth	AT1G13480	2		57	EJB05_43570	CG	demeth	AT1G69630	2
58	EJB05_08640	CG	demeth	PAS2	2		58	EJB05_48527	CG	demeth	#N/A	2		58	EJB05_46340	CG	demeth	AT5G20050	2
59	EJB05_58356	CG	demeth	#N/A	2		59	EJB05_48214	CG	demeth	#N/A	3		59	EJB05_44261	CG	demeth	#N/A	2
60	EJB05_08963	CG	demeth	BPM2	2		60	EJB05_48540	CG	demeth	#N/A	2		60	EJB05_46349	CG	demeth	#N/A	2
61	EJB05_53124	CG	demeth	EXPB2	3		61	EJB05_53664	CG	demeth	#N/A	2		61	EJB05_42017	CG	demeth	AT1G79910	2
62	EJB05_49248	CG	demeth	AT1G13480	2		62	EJB05_12503	CG	demeth	VPS2.1	2		62	EJB05_47070	CG	demeth	EMB2820	2
63	EJB05_48975	CG	demeth	AT3G14470	2		63	EJB05_10786	CG	demeth	AT3G24130	3		63	EJB05_49339	CG	demeth	CBL10	2
64	EJB05_48214	CG	demeth	#N/A	3		64	EJB05_14813	CG	demeth	AT5G18900	2		64	EJB05_49445	CG	demeth	#N/A	2
65	EJB05_10828	CG	demeth	SAC3B	2		65	EJB05_10827	CG	demeth	#N/A	2		65	EJB05_47839	CG	demeth	#N/A	2
66	EJB05_14810	CG	demeth	#N/A	2		66	EJB05_16748	CG	demeth	ULT1	2		66	EJB05_48527	CG	demeth	#N/A	2
67	EJB05_12256	CG	demeth	#N/A	2		67	EJB05_18217	CG	demeth	SKP2A	2		67	EJB05_49628	CG	demeth	#N/A	2
68	EJB05_15179	CG	demeth	#N/A	2		68	EJB05_50181	CG	demeth	CRK19	2		68	EJB05_48540	CG	demeth	#N/A	2
69	EJB05_15254	CG	demeth	#N/A	2		69	EJB05_02935	CG	demeth	AT5G45540	2		69	EJB05_53671	CG	demeth	NAGS2	2
70	EJB05_54263	CG	demeth	AT3G02645	2		70	EJB05_21881	CG	demeth	#N/A	2		70	EJB05_54015	CG	demeth	#N/A	1
71	EJB05_21881	CG	demeth	#N/A	2		71	EJB05_32719	CG	demeth	AT3G06880	2		71	EJB05_54081	CG	demeth	AT1G62290	1
72	EJB05_22084	CG	demeth	MUR3	2		72	EJB05_07595	CG	demeth	#N/A	2		72	EJB05_12828	CG	demeth	AT5G24970	2
73	EJB05_19924	CG	demeth	AT5G17190	2		73	EJB05_09127	CG	demeth	UMAMIT4	2		73	EJB05_14526	CG	demeth	AT1G50180	2
74	EJB05_30097	CG	demeth	AT5G45275	2		74	EJB05_49958	CG	demeth	AT2G43120	2		74	EJB05_15176	CG	demeth	AT3G03980	2
75	EJB05_30096	CG	demeth	AT4G19450	2		75	EJB05_14782	CG	demeth	AT5G59190	3		75	EJB05_12501	CG	demeth	#N/A	2
76	EJB05_43575	CG	demeth	AT5G66580	2		76	EJB05_01344	CHG	demeth	#N/A	2		76	EJB05_18217	CG	demeth	SKP2A	2
77	EJB05_46695	CG	demeth	#N/A	2		77	EJB05_01651	CHG	demeth	AT3G14460	2		77	EJB05_16526	CG	demeth	#N/A	2
78	EJB05_41794	CG	demeth	AFR	2		78	EJB05_01802	CHG	demeth	SPT16	2		78	EJB05_16529	CG	demeth	LBO1	2
79	EJB05_42021	CG	demeth	AT1G15270	2		79	EJB05_19269	CHG	demeth	AT3G04480	2		79	EJB05_19926	CG	demeth	PDLP7	2
80	EJB05_08594	CG	demeth	#N/A	2		80	EJB05_22725	CHG	demeth	AARE	3		80	EJB05_28573	CG	demeth	#N/A	2
81	EJB05_09127	CG	demeth	UMAMIT4	2		81	EJB05_24545	CHG	demeth	AT1G54320	2		81	EJB05_50809	CG	demeth	#N/A	2
82	EJB05_14308	CG	demeth	#N/A	2		82	EJB05_57916	CHG	demeth	AT2G34930	2		82	EJB05_07595	CG	demeth	#N/A	2
83	EJB05_23735	CHG	demeth	EIF3E	2		83	EJB05_29587	CHG	demeth	#N/A	2		83	EJB05_40084	CG	demeth	MTK	2
84	EJB05_29773	CHG	demeth	MYB60	2		84	EJB05_29773	CHG	demeth	MYB60	2		84	EJB05_40734	CG	demeth	AT3G24020	2
85	EJB05_30555	CHG	demeth	PARP2	2		85	EJB05_30092	CHG	demeth	MRLK	2		85	EJB05_46222	CG	demeth	#N/A	2
86	EJB05_33074	CHG	demeth	#N/A	2		86	EJB05_31604	CHG	demeth	#N/A	2		86	EJB05_49594	CG	demeth	#N/A	2
87	EJB05_37014	CHG	demeth	#N/A	2		87	EJB05_34556	CHG	demeth	#N/A	2		87	EJB05_15641	CG	demeth	#N/A	2
88	EJB05_08314	CHG	demeth	EXPB5	2		88	EJB05_33074	CHG	demeth	#N/A	2		88	EJB05_16383	CG	demeth	AT5G32440	3
89	EJB05_43958	CHG	demeth	ENODL20	2		89	EJB05_06503	CHG	demeth	SCL28	3		89	EJB05_02790	CHG	demeth	PUR2	2
90	EJB05_44223	CHG	demeth	AT3G50120	2		90	EJB05_39668	CHG	demeth	EMB2788	2		90	EJB05_23692	CHG	demeth	AT2G36290	2
91	EJB05_09638	CHG	demeth	#N/A	2		91	EJB05_52296	CHG	demeth	AT1G58390	3		91	EJB05_26034	CHG	demeth	AT3G46730	2
92	EJB05_10002	CHG	demeth	AT3G14470	2		92	EJB05_43955	CHG	demeth	EMP1	2		92	EJB05_29703	CHG	demeth	BPM2	2
93	EJB05_08624	CHG	demeth	TPS21	2		93	EJB05_44223	CHG	demeth	AT3G50120	2		93	EJB05_51374	CHG	demeth	AT5G61340	1
94	EJB05_46876	CHG	demeth	#N/A	2		94	EJB05_41524	CHG	demeth	ZAC	3		94	EJB05_43955	CHG	demeth	EMP1	2
95	EJB05_48510	CHG	demeth	AT4G12650	2		95	EJB05_10002	CHG	demeth	AT3G14470	2		95	EJB05_41524	CHG	demeth	ZAC	3
96	EJB05_01633	CHG	demeth	#N/A	2		96	EJB05_08624	CHG	demeth	TPS21	2		96	EJB05_41535	CHG	demeth	AT3G14067	3
97	EJB05_01636	CHG	demeth	#N/A	2		97	EJB05_55951	CHG	demeth	#N/A	3		97	EJB05_14436	CHG	demeth	AT4G33720	2
98	EJB05_02237	CHG	demeth	TWD1	2		98	EJB05_00110	CHG	demeth	AT3G46730	2		98	EJB05_11436	CHG	demeth	HDA05	2
99	EJB05_00078	CHG	demeth	XIP1	2		99	EJB05_02075	CHG	demeth	#N/A	2		99	EJB05_54252	CHG	demeth	#N/A	2
100	EJB05_25037	CHG	demeth	GSL04	2		100	EJB05_02236	CHG	demeth	TBL11	2		100	EJB05_15801	CHG	demeth	CRK25	2
101	EJB05_20540	CHG	demeth	#N/A	2		101	EJB05_03035	CHG	demeth	#N/A	3		101	EJB05_02073	CHG	demeth	#N/A	2
102	EJB05_20547	CHG	demeth	AT5G47070	2		102	EJB05_03042	CHG	demeth	#N/A	2		102	EJB05_02236	CHG	demeth	TBL11	2
103	EJB05_23669	CHG	demeth	#N/A	2		103	EJB05_00428	CHG	demeth	AT2G18900	2		103	EJB05_02732	CHG	demeth	DUR3	2
104	EJB05_24542	CHG	demeth	#N/A	2		104	EJB05_20692	CHG	demeth	T7P1.1	2		104	EJB05_00032	CHG	demeth	AT5G39940	2
105	EJB05_29251	CHG	demeth	AT5G56530	2		105	EJB05_21285	CHG	demeth	AT1G22930	2		105	EJB05_01710	CHG	demeth	SWEET12	2
106	EJB05_29712	CHG	demeth	#N/A	2		106	EJB05_19421	CHG	demeth	UBP23	2		106	EJB05_02301	CHG	demeth	#N/A	2
107	EJB05_51212	CHG	demeth	#N/A	2		107	EJB05_22397	CHG	demeth	VND1	2		107	EJB05_22730	CHG	demeth	HAG1	3
108	EJB05_31837	CHG	demeth	AT5G37930	2		108	EJB05_22520	CHG	demeth	FAR2	2		108	EJB05_23534	CHG	demeth	AT4G35140	2
109	EJB05_31843	CHG	demeth	AT5G37870	2		109	EJB05_23526	CHG	demeth	AT2G16990	2		109	EJB05_24538	CHG	demeth	AT1G54310	2
110	EJB05_32655	CHG	demeth	#N/A	2		110	EJB05_19844	CHG	demeth	AT1G68940	2		110	EJB05_19867	CHG	demeth	AT5G14880	2
111	EJB05_36865	CHG	demeth	AT1G48900	2		111	EJB05_24774	CHG	demeth	AT1G52360	2		111	EJB05_25141	CHG	demeth	SPCH	2
112	EJB05_34865	CHG	demeth	#N/A	2		112	EJB05_19867	CHG	demeth	AT5G14880	2		112	EJB05_21283	CHG	demeth	AT5G07020	2
113	EJB05_05126	CHG	demeth	BPM4	2		113	EJB05_24965	CHG	demeth	#N/A	2		113	EJB05_23670	CHG	demeth	XBAT33	2
114	EJB05_08077	CHG	demeth	PTR3	2		114	EJB05_25289	CHG	demeth	ARF19	2		114	EJB05_23867	CHG	demeth	SFR6	2
115	EJB05_06499	CHG	demeth	#N/A	3		115	EJB05_20875	CHG	demeth	La1	2		115	EJB05_25138	CHG	demeth	#N/A	2
116	EJB05_39851	CHG	demeth	AT5G64830	2		116	EJB05_20938	CHG	demeth	AT1G05805	2		116	EJB05_27557	CHG	demeth	#N/A	2
117	EJB05_39305	CHG	demeth	POP2	2		117	EJB05_21286	CHG	demeth	At1g59750	2		117	EJB05_25918	CHG	demeth	AT1G50180	2
118	EJB05_42434	CHG	demeth	#N/A	2		118	EJB05_21786	CHG	demeth	SYTB	2		118	EJB05_28122	CHG	demeth	#N/A	2
119	EJB05_43454	CHG	demeth	SBT5.4	2		119	EJB05_23222	CHG	demeth	AT4G27595	2		119	EJB05_29663	CHG	demeth	#N/A	2
120	EJB05_41545	CHG	demeth	#N/A	2		120	EJB05_19085	CHG	demeth	#N/A	2		120	EJB05_27021	CHG	demeth	ICE1	2
121	EJB05_46251	CHG	demeth	#N/A	2		121	EJB05_23670	CHG	demeth	XBAT33	2		121	EJB05_51199	CHG	demeth	#N/A	2
122	EJB05_43841	CHG	demeth	#N/A	2		122	EJB05_23867	CHG	demeth	SFR6	2		122	EJB05_35215	CHG	demeth	AT5G58420	2
123	EJB05_44516	CHG	demeth	AT3G53850	2		123	EJB05_24665	CHG	demeth	AT4G38200	2		123	EJB05_35261	CHG	demeth	#N/A	3
124	EJB05_41544	CHG	demeth	iqd33	2		124	EJB05_25258	CHG	demeth	AT3G44190	2		124	EJB05_35965	CHG	demeth	POP4	2
125	EJB05_46125	CHG	demeth	#N/A	2		125	EJB05_27708	CHG	demeth	SCPL45	2		125	EJB05_36745	CHG	demeth	AT1G63640	2
126	EJB05_58372	CHG	demeth	#N/A	2		126	EJB05_28118	CHG	demeth	AT4G03440	2		126	EJB05_36866	CHG	demeth	MTSSB	2
127	EJB05_47185	CHG	demeth	#N/A	2		127	EJB05_27021	CHG	demeth	ICE1	2		127	EJB05_03506	CHG	demeth	VPS9A	2
128	EJB05_48885	CHG	demeth	#N/A	2		128	EJB05_27141	CHG	demeth	APP1	2		128	EJB05_03509	CHG	demeth	HSD5	2
129	EJB05_13270	CHG	demeth	#N/A	2		129	EJB05_26085	CHG	demeth	AT5G27920	2		129	EJB05_05126	CHG	demeth	BPM4	2
130	EJB05_10813	CHG	demeth	AT5G18980	2		130	EJB05_51212	CHG	demeth	#N/A	2		130	EJB05_05124	CHG	demeth	AT4G38070	2
131	EJB05_15138	CHG	demeth	AT3G03770	2		131	EJB05_51322	CHG	demeth	#N/A	2		131	EJB05_08055	CHG	demeth	TRM20	2
132	EJB05_56063	CHG	demeth	#N/A	2		132	EJB05_51373	CHG	demeth	#N/A	2		132	EJB05_05779	CHG	demeth	FDM1	2
133	EJB05_56096	CHG	demeth	#N/A	2		133	EJB05_31591	CHG	demeth	FDM1	2		133	EJB05_37174	CHG	demeth	#N/A	2
134	EJB05_01347	CHG	demeth	#N/A	2		134	EJB05_30530	CHG	demeth	AT3G14460	2		134	EJB05_38830	CHG	demeth	AT2G33205	2
135	EJB05_01512	CHG	demeth	#N/A	2		135	EJB05_31973	CHG	demeth	#N/A	2		135	EJB05_40013	CHG	demeth	AT3G24820	2
136	EJB05_00336	CHG	demeth	#N/A	2		136	EJB05_30435	CHG	demeth	#N/A	2		136	EJB05_52491	CHG	demeth	AL1	2
137	EJB05_00431	CHG	demeth	#N/A	2		137	EJB05_32668	CHG	demeth	AT1G61390	2		137	EJB05_41296	CHG	demeth	At1g10970	3
138	EJB05_51185	CHG	demeth	IAR3	2		138	EJB05_30558	CHG	demeth	SEC15B	2		138	EJB05_41035	CHG	demeth	OTP82	2
139	EJB05_58292	CHG	demeth	#N/A	2		139	EJB05_51570	CHG	demeth	CLPB4	2		139	EJB05_42433	CHG	demeth	AT4G28990	2
140	EJB05_35968	CHG	demeth	AT2G40280	2		140	EJB05_35965	CHG	demeth	POP4	2		140	EJB05_46253	CHG	demeth	#N/A	2
141	EJB05_56074	CHG	demeth	#N/A	2		141	EJB05_36397	CHG	demeth	AT3G27930	3		141	EJB05_46257	CHG	demeth	AT3G16370	2
142	EJB05_56070	CHG	demeth	#N/A	2		142	EJB05_36772	CHG	demeth	APD2	2		142	EJB05_52701	CHG	demeth	#N/A	2
143	EJB05_25306	CHH	demeth	RECQ4A	2		143	EJB05_35742	CHG	demeth	PTB3	2		143	EJB05_09530	CHG	demeth	PMT1	2
144	EJB05_28762	CHH	demeth	APY2	2		144	EJB05_36121	CHG	demeth	AT5G04980	2		144	EJB05_47186	CHG	demeth	#N/A	2
145	EJB05_30571	CHH	demeth	#N/A	3		145	EJB05_05668	CHG	demeth	OSB1	2		145	EJB05_48975	CHG	demeth	AT3G14470	2
146	EJB05_34055	CHH	demeth	RCI3	2		146	EJB05_06082	CHG	demeth	AT2G03510	2		146	EJB05_10561	CHG	demeth	#N/A	2
147	EJB05_04267	CHH	demeth	#N/A	2		147	EJB05_06167	CHG	demeth	RTNLB24	2		147	EJB05_10616	CHG	demeth	#N/A	4
148	EJB05_38494	CHH	demeth	ERF5	2		148	EJB05_03888	CHG	demeth	GYRA	2		148	EJB05_13222	CHG	demeth	#N/A	2
149	EJB05_42303	CHH	demeth	#N/A	2		149	EJB05_03902	CHG	demeth	ARFA1B	2		149	EJB05_13369	CHG	demeth	#N/A	2
150	EJB05_46592	CHH	demeth	CW9	2		150	EJB05_08311	CHG	demeth	SK21	2		150	EJB05_13479	CHG	demeth	AT3G19940	2
151	EJB05_08370	CHH	demeth	#N/A	2		151	EJB05_03428	CHG	demeth	AT1G09730	2		151	EJB05_13607	CHG	demeth	RD22	2
152	EJB05_10000	CHH	demeth	#N/A	2		152	EJB05_38367	CHG	demeth	DAW1	2		152	EJB05_13684	CHG	demeth	AT3G14470	3
153	EJB05_08561	CHH	demeth	DGK4	2		153	EJB05_38827	CHG	demeth	TRM20	2		153	EJB05_11427	CHG	demeth	GR-RBP3	2
154	EJB05_12354	CHH	demeth	#N/A	2		154	EJB05_38830	CHG	demeth	AT2G33205	2		154	EJB05_12602	CHG	demeth	#N/A	2
155	EJB05_15071	CHH	demeth	TT7	2		155	EJB05_39256	CHG	demeth	#N/A	2		155	EJB05_13480	CHG	demeth	#N/A	2
156	EJB05_01792	CHH	demeth	#N/A	3		156	EJB05_39307	CHG	demeth	#N/A	2		156	EJB05_16066	CHG	demeth	#N/A	2
157	EJB05_02901	CHH	demeth	#N/A	2		157	EJB05_39460	CHG	demeth	AT5G01120	2		157	EJB05_56062	CHG	demeth	#N/A	2
158	EJB05_01000	CHH	demeth	RHS6	2		158	EJB05_40016	CHG	demeth	AT5G15750	2		158	EJB05_56340	CHG	demeth	AT3G47580	2
159	EJB05_02072	CHH	demeth	AT3G03610	2		159	EJB05_44482	CHG	demeth	BIG	2		159	EJB05_56343	CHG	demeth	#N/A	2
160	EJB05_02350	CHH	demeth	#N/A	2		160	EJB05_45078	CHG	demeth	#N/A	4		160	EJB05_56441	CHG	demeth	AT4G39860	2
161	EJB05_02503	CHH	demeth	SAL1	2		161	EJB05_45254	CHG	demeth	AT1G26170	2		161	EJB05_24550	CHG	demeth	#N/A	2
162	EJB05_25032	CHH	demeth	AT1G78420	3		162	EJB05_41545	CHG	demeth	#N/A	2		162	EJB05_35219	CHG	demeth	#N/A	2
163	EJB05_19944	CHH	demeth	AT1G14780	2		163	EJB05_45887	CHG	demeth	GLR2.9	2		163	EJB05_04070	CHG	demeth	#N/A	2
164	EJB05_21278	CHH	demeth	AT3G26410	2		164	EJB05_46251	CHG	demeth	#N/A	2		164	EJB05_09760	CHG	demeth	#N/A	2
165	EJB05_19052	CHH	demeth	#N/A	2		165	EJB05_41808	CHG	demeth	4CL1	2		165	EJB05_15571	CHG	demeth	#N/A	2
166	EJB05_19058	CHH	demeth	#N/A	2		166	EJB05_41887	CHG	demeth	MEE44	2		166	EJB05_02036	CHH	demeth	AT5G17540	2
167	EJB05_19057	CHH	demeth	#N/A	2		167	EJB05_45147	CHG	demeth	VCS	2		167	EJB05_02039	CHH	demeth	AT3G51950	2
168	EJB05_19059	CHH	demeth	#N/A	4		168	EJB05_41447	CHG	demeth	AT1G52730	2		168	EJB05_00615	CHH	demeth	#N/A	2
169	EJB05_19060	CHH	demeth	#N/A	4		169	EJB05_45190	CHG	demeth	#N/A	3		169	EJB05_19054	CHH	demeth	#N/A	2
170	EJB05_21934	CHH	demeth	#N/A	2		170	EJB05_45214	CHG	demeth	AT5G28910	2		170	EJB05_25554	CHH	demeth	#N/A	2
171	EJB05_23248	CHH	demeth	GRV2	2		171	EJB05_46253	CHG	demeth	#N/A	2		171	EJB05_28631	CHH	demeth	CYP71B36	2
172	EJB05_29574	CHH	demeth	#N/A	2		172	EJB05_46257	CHG	demeth	AT3G16370	2		172	EJB05_29498	CHH	demeth	AT1G49850	2
173	EJB05_29679	CHH	demeth	#N/A	2		173	EJB05_46562	CHG	demeth	AT5G55290	2		173	EJB05_06398	CHH	demeth	ZFP2	2
174	EJB05_29979	CHH	demeth	AT3G51730	2		174	EJB05_41671	CHG	demeth	#N/A	3		174	EJB05_10210	CHH	demeth	#N/A	2
175	EJB05_27437	CHH	demeth	#N/A	3		175	EJB05_52807	CHG	demeth	#N/A	3		175	EJB05_13889	CHH	demeth	#N/A	3
176	EJB05_28183	CHH	demeth	#N/A	2		176	EJB05_09530	CHG	demeth	PMT1	2		176	EJB05_15341	CHH	demeth	ELIP2	3
177	EJB05_28661	CHH	demeth	#N/A	2		177	EJB05_09639	CHG	demeth	#N/A	2		177	EJB05_18480	CHH	demeth	#N/A	2
178	EJB05_28961	CHH	demeth	#N/A	2		178	EJB05_46879	CHG	demeth	AT5G60580	2		178	EJB05_15976	CHH	demeth	#N/A	3
179	EJB05_03275	CHH	demeth	CLL2	2		179	EJB05_47378	CHG	demeth	#N/A	2		179	EJB05_55920	CHH	demeth	#N/A	2
180	EJB05_32547	CHH	demeth	RECQL2	2		180	EJB05_48881	CHG	demeth	AT3G18430	2		180	EJB05_01375	CHH	demeth	#N/A	2
181	EJB05_34092	CHH	demeth	PA2	2		181	EJB05_47761	CHG	demeth	#N/A	2		181	EJB05_02703	CHH	demeth	AT4G25980	2
182	EJB05_36020	CHH	demeth	#N/A	2		182	EJB05_49536	CHG	demeth	#N/A	2		182	EJB05_00999	CHH	demeth	AT2G03200	2
183	EJB05_36854	CHH	demeth	#N/A	2		183	EJB05_12503	CHG	demeth	VPS2.1	2		183	EJB05_01221	CHH	demeth	#N/A	2
184	EJB05_36895	CHH	demeth	#N/A	2		184	EJB05_12876	CHG	demeth	GBSS1	2		184	EJB05_02899	CHH	demeth	#N/A	2
185	EJB05_32949	CHH	demeth	#N/A	2		185	EJB05_13228	CHG	demeth	AT1G05970	2		185	EJB05_21285	CHH	demeth	AT1G22930	2
186	EJB05_06378	CHH	demeth	#N/A	2		186	EJB05_13623	CHG	demeth	#N/A	2		186	EJB05_21860	CHH	demeth	#N/A	2
187	EJB05_06889	CHH	demeth	AT2G23540	2		187	EJB05_13684	CHG	demeth	AT3G14470	3		187	EJB05_20463	CHH	demeth	AT4G16510	2
188	EJB05_38198	CHH	demeth	CNX1	2		188	EJB05_14334	CHG	demeth	#N/A	2		188	EJB05_21283	CHH	demeth	AT5G07020	2
189	EJB05_37295	CHH	demeth	CYP71A25	2		189	EJB05_15138	CHG	demeth	AT3G03770	2		189	EJB05_19058	CHH	demeth	#N/A	4
190	EJB05_38733	CHH	demeth	#N/A	2		190	EJB05_12937	CHG	demeth	#N/A	2		190	EJB05_19057	CHH	demeth	#N/A	4
191	EJB05_46232	CHH	demeth	AT5G50340	2		191	EJB05_13383	CHG	demeth	#N/A	2		191	EJB05_19059	CHH	demeth	#N/A	5
192	EJB05_41718	CHH	demeth	PRPL35	2		192	EJB05_13775	CHG	demeth	QWRF2	2		192	EJB05_25566	CHH	demeth	NRPC2	2
193	EJB05_42537	CHH	demeth	#N/A	2		193	EJB05_14443	CHG	demeth	#N/A	2		193	EJB05_57400	CHH	demeth	ASD1	2
194	EJB05_43703	CHH	demeth	AT4G34950	2		194	EJB05_50083	CHG	demeth	CRK10	2		194	EJB05_28658	CHH	demeth	#N/A	2
195	EJB05_46616	CHH	demeth	AT4G27870	2		195	EJB05_55804	CHG	demeth	AT1G04910	2		195	EJB05_28758	CHH	demeth	#N/A	2
196	EJB05_41721	CHH	demeth	#N/A	2		196	EJB05_17858	CHG	demeth	TTL1	2		196	EJB05_28964	CHH	demeth	#N/A	2
197	EJB05_53458	CHH	demeth	#N/A	2		197	EJB05_15782	CHG	demeth	GSL11	2		197	EJB05_29978	CHH	demeth	PRX52	2
198	EJB05_13941	CHH	demeth	AT2G04230	2		198	EJB05_56085	CHG	demeth	#N/A	2		198	EJB05_25649	CHH	demeth	AT5G56890	2
199	EJB05_15069	CHH	demeth	TT7	2		199	EJB05_56343	CHG	demeth	#N/A	2		199	EJB05_25650	CHH	demeth	AT1G72880	2
200	EJB05_55800	CHH	demeth	AT1G04280	2		200	EJB05_56441	CHG	demeth	AT4G39860	2		200	EJB05_34486	CHH	demeth	VHA-C3	2
201	EJB05_17134	CHH	demeth	SPA4	2		201	EJB05_57098	CHG	demeth	AT5G06740	2		201	EJB05_33735	CHH	demeth	CYP78A10	2
202	EJB05_18356	CHH	demeth	ABI5	2		202	EJB05_03032	CHG	demeth	#N/A	3		202	EJB05_36022	CHH	demeth	#N/A	2
203	EJB05_01111	CHH	demeth	AT5G39970	2		203	EJB05_26276	CHG	demeth	AT3G46730	2		203	EJB05_05969	CHH	demeth	RING1B	2
204	EJB05_02283	CHH	demeth	#N/A	2		204	EJB05_32455	CHG	demeth	#N/A	2		204	EJB05_38281	CHH	demeth	#N/A	2
205	EJB05_23093	CHH	demeth	BRL2	2		205	EJB05_58292	CHG	demeth	#N/A	2		205	EJB05_37448	CHH	demeth	ACD1-LIKE	2
206	EJB05_52218	CHH	demeth	#N/A	2		206	EJB05_34724	CHG	demeth	AT3G14470	2		206	EJB05_40201	CHH	demeth	#N/A	4
207	EJB05_55654	CHH	demeth	AT4G33720	2		207	EJB05_33253	CHG	demeth	UMAMIT9	2		207	EJB05_40288	CHH	demeth	AT4G36945	2
208	EJB05_18484	CHH	demeth	#N/A	2		208	EJB05_36338	CHG	demeth	#N/A	2		208	EJB05_40547	CHH	demeth	AT5G57150	2
209	EJB05_27469	CG	meth	AT5G17540	2		209	EJB05_37549	CHG	demeth	#N/A	2		209	EJB05_44438	CHH	demeth	#N/A	2
210	EJB05_32931	CG	meth	SUVH5	2		210	EJB05_47379	CHG	demeth	AT3G14460	2		210	EJB05_46123	CHH	demeth	AT1G28680	2
211	EJB05_05213	CG	meth	AT4G21620	2		211	EJB05_14782	CHG	demeth	AT5G59190	2		211	EJB05_08369	CHH	demeth	#N/A	3
212	EJB05_08658	CG	meth	#N/A	2		212	EJB05_15518	CHG	demeth	AT5G17540	2		212	EJB05_08559	CHH	demeth	AT1G51650	2
213	EJB05_53246	CG	meth	AT5G44410	2		213	EJB05_18483	CHG	demeth	#N/A	2		213	EJB05_48730	CHH	demeth	FUT11	2
214	EJB05_49739	CG	meth	#N/A	2		214	EJB05_56070	CHG	demeth	#N/A	2		214	EJB05_12710	CHH	demeth	AT3G54880	2
215	EJB05_48129	CG	meth	#N/A	2		215	EJB05_03033	CHH	demeth	AT4G04190	2		215	EJB05_14965	CHH	demeth	GPT2	2
216	EJB05_57094	CG	meth	AT1G02813	2		216	EJB05_03239	CHH	demeth	AT3G46710	2		216	EJB05_14129	CHH	demeth	#N/A	2
217	EJB05_02769	CG	meth	AT3G07750	2		217	EJB05_25306	CHH	demeth	RECQ4A	2		217	EJB05_14969	CHH	demeth	CRK10	2
218	EJB05_20962	CG	meth	#N/A	2		218	EJB05_25554	CHH	demeth	#N/A	2		218	EJB05_54865	CHH	demeth	AT1G15170	2
219	EJB05_58640	CG	meth	#N/A	2		219	EJB05_28798	CHH	demeth	RPP13	2		219	EJB05_15983	CHH	demeth	ELF3	3
220	EJB05_25019	CG	meth	AT1G70740	2		220	EJB05_46136	CHH	demeth	iqd9	2		220	EJB05_18169	CHH	demeth	#N/A	2
221	EJB05_28900	CG	meth	CSY2	2		221	EJB05_10002	CHH	demeth	AT3G14470	2		221	EJB05_28850	CHH	demeth	AT2G42720	2
222	EJB05_29065	CG	meth	#N/A	2		222	EJB05_10000	CHH	demeth	#N/A	2		222	EJB05_08818	CHH	demeth	ABA2	2
223	EJB05_27114	CG	meth	AT1G71695	2		223	EJB05_10210	CHH	demeth	#N/A	2		223	EJB05_12717	CHH	demeth	#N/A	2
224	EJB05_28872	CG	meth	AT5G56370	2		224	EJB05_00110	CHH	demeth	AT3G46730	2		224	EJB05_54303	CHH	demeth	#N/A	2
225	EJB05_30021	CG	meth	#N/A	2		225	EJB05_01792	CHH	demeth	#N/A	2		225	EJB05_55595	CHH	demeth	AT1G18850	2
226	EJB05_30018	CG	meth	#N/A	2		226	EJB05_02049	CHH	demeth	AT3G14470	2		226	EJB05_00720	CG	meth	AT3G46730	2
227	EJB05_32061	CG	meth	#N/A	3		227	EJB05_03069	CHH	demeth	#N/A	2		227	EJB05_19644	CG	meth	At3g13960	2
228	EJB05_32986	CG	meth	ATGA2OX1	2		228	EJB05_21282	CHH	demeth	RanBPM	2		228	EJB05_29256	CG	meth	#N/A	3
229	EJB05_35393	CG	meth	#N/A	2		229	EJB05_21285	CHH	demeth	AT1G22930	2		229	EJB05_33420	CG	meth	#N/A	2
230	EJB05_36228	CG	meth	#N/A	2		230	EJB05_21595	CHH	demeth	AT4G13600	2		230	EJB05_37548	CG	meth	#N/A	2
231	EJB05_06130	CG	meth	#N/A	2		231	EJB05_24903	CHH	demeth	#N/A	2		231	EJB05_08661	CG	meth	#N/A	2
232	EJB05_04012	CG	meth	AT5G09510	2		232	EJB05_20463	CHH	demeth	AT4G16510	2		232	EJB05_48130	CG	meth	BPM2	3
233	EJB05_04139	CG	meth	AT3G44150	2		233	EJB05_21278	CHH	demeth	AT3G26410	2		233	EJB05_54181	CG	meth	#N/A	3
234	EJB05_38906	CG	meth	GH9A1	2		234	EJB05_19058	CHH	demeth	#N/A	2		234	EJB05_14881	CG	meth	AT5G45470	2
235	EJB05_38900	CG	meth	AT5G57815	2		235	EJB05_19057	CHH	demeth	#N/A	4		235	EJB05_10449	CG	meth	RHA2A	2
236	EJB05_46516	CG	meth	#N/A	2		236	EJB05_19059	CHH	demeth	#N/A	4		236	EJB05_03140	CG	meth	#N/A	2
237	EJB05_42276	CG	meth	HAP2	2		237	EJB05_19060	CHH	demeth	#N/A	5		237	EJB05_00310	CG	meth	CHX19	2
238	EJB05_42677	CG	meth	AT5G10530	2		238	EJB05_22194	CHH	demeth	#N/A	2		238	EJB05_00579	CG	meth	#N/A	4
239	EJB05_42879	CG	meth	#N/A	2		239	EJB05_22799	CHH	demeth	#N/A	2		239	EJB05_20801	CG	meth	AT4G32060	2
240	EJB05_43557	CG	meth	#N/A	2		240	EJB05_19958	CHH	demeth	PYD1	2		240	EJB05_23868	CG	meth	AT4G28260	2
241	EJB05_49375	CG	meth	ABCA7	2		241	EJB05_28658	CHH	demeth	#N/A	2		241	EJB05_24214	CG	meth	#N/A	2
242	EJB05_48136	CG	meth	#N/A	2		242	EJB05_28690	CHH	demeth	FANCM	2		242	EJB05_20805	CG	meth	AT5G20260	2
243	EJB05_12184	CG	meth	SYP131	2		243	EJB05_32706	CHH	demeth	PC-MYB1	2		243	EJB05_25023	CG	meth	#N/A	2
244	EJB05_12876	CG	meth	GBSS1	2		244	EJB05_30379	CHH	demeth	EXO70A3	2		244	EJB05_19162	CG	meth	#N/A	3
245	EJB05_14876	CG	meth	#N/A	2		245	EJB05_31712	CHH	demeth	AT1G66910	2		245	EJB05_29266	CG	meth	#N/A	3
246	EJB05_01427	CG	meth	#N/A	2		246	EJB05_31877	CHH	demeth	AT5G08690	2		246	EJB05_29844	CG	meth	FHIT	2
247	EJB05_03150	CG	meth	#N/A	2		247	EJB05_31005	CHH	demeth	AT1G06790	2		247	EJB05_32064	CG	meth	#N/A	3
248	EJB05_24962	CG	meth	#N/A	2		248	EJB05_34092	CHH	demeth	PA2	2		248	EJB05_32077	CG	meth	#N/A	3
249	EJB05_20123	CG	meth	EXO	3		249	EJB05_34618	CHH	demeth	#N/A	2		249	EJB05_32323	CG	meth	FLOT1	2
250	EJB05_30009	CG	meth	#N/A	2		250	EJB05_34790	CHH	demeth	AT2G34400	2		250	EJB05_35392	CG	meth	#N/A	2
251	EJB05_50650	CG	meth	#N/A	2		251	EJB05_51755	CHH	demeth	#N/A	2		251	EJB05_35394	CG	meth	AT3G57420	2
252	EJB05_46508	CG	meth	CYP704A2	2		252	EJB05_04272	CHH	demeth	#N/A	2		252	EJB05_04993	CG	meth	#N/A	2
253	EJB05_08706	CG	meth	MYC3	2		253	EJB05_38480	CHH	demeth	AT3G06530	2		253	EJB05_38073	CG	meth	#N/A	2
254	EJB05_46947	CG	meth	#N/A	2		254	EJB05_39678	CHH	demeth	AT3G14470	2		254	EJB05_38794	CG	meth	CLO1	2
255	EJB05_53714	CG	meth	AT3G14067	2		255	EJB05_42610	CHH	demeth	#N/A	2		255	EJB05_38933	CG	meth	#N/A	2
256	EJB05_54184	CG	meth	LRK1	2		256	EJB05_58372	CHH	demeth	#N/A	2		256	EJB05_39246	CG	meth	PBS1	3
257	EJB05_14753	CG	meth	#N/A	3		257	EJB05_48185	CHH	demeth	#N/A	2		257	EJB05_52100	CG	meth	AT1G33260	1
258	EJB05_32639	CHG	meth	#N/A	2		258	EJB05_13137	CHH	demeth	AT1G72030	2		258	EJB05_52589	CG	meth	PI4KG4	2
259	EJB05_09111	CHG	meth	AT5G39390	3		259	EJB05_12259	CHH	demeth	AT5G17760	2		259	EJB05_46514	CG	meth	#N/A	2
260	EJB05_11059	CHG	meth	#N/A	2		260	EJB05_15397	CHH	demeth	ELIP2	3		260	EJB05_08704	CG	meth	AT1G23150	3
261	EJB05_11449	CHG	meth	#N/A	2		261	EJB05_54862	CHH	demeth	#N/A	2		261	EJB05_46949	CG	meth	#N/A	2
262	EJB05_22443	CHG	meth	#N/A	2		262	EJB05_55428	CHH	demeth	AT3G59890	2		262	EJB05_10508	CG	meth	EULS3	3
263	EJB05_19070	CHG	meth	AT3G12100	2		263	EJB05_56527	CHH	demeth	#N/A	2		263	EJB05_12944	CG	meth	#N/A	2
264	EJB05_23282	CHG	meth	#N/A	2		264	EJB05_02283	CHH	demeth	#N/A	2		264	EJB05_55377	CG	meth	AKHSDH2	2
265	EJB05_32646	CHG	meth	AT4G39830	2		265	EJB05_32522	CHH	demeth	#N/A	2		265	EJB05_19164	CG	meth	ETR2	3
266	EJB05_30896	CHG	meth	AT1G78550	2		266	EJB05_34703	CHH	demeth	AT5G45540	2		266	EJB05_57536	CG	meth	#N/A	2
267	EJB05_04977	CHG	meth	BGLU44	2		267	EJB05_32947	CHH	demeth	#N/A	2		267	EJB05_29598	CG	meth	YSL4	2
268	EJB05_52163	CHG	meth	NDA1	2		268	EJB05_10009	CHH	demeth	#N/A	2		268	EJB05_04992	CG	meth	AT5G65550	2
269	EJB05_45083	CHG	meth	#N/A	2		269	EJB05_14602	CHH	demeth	#N/A	2		269	EJB05_49738	CG	meth	#N/A	2
270	EJB05_45806	CHG	meth	#N/A	2		270	EJB05_18483	CHH	demeth	#N/A	2		270	EJB05_14877	CG	meth	#N/A	2
271	EJB05_09608	CHG	meth	#N/A	2		271	EJB05_00720	CG	meth	AT3G46730	2		271	EJB05_10445	CG	meth	EEL	2
272	EJB05_14876	CHG	meth	#N/A	2		272	EJB05_25028	CG	meth	AT5G50140	2		272	EJB05_00720	CHG	meth	AT3G46730	2
273	EJB05_11166	CHG	meth	#N/A	2		273	EJB05_27469	CG	meth	AT5G17540	2		273	EJB05_28813	CHG	meth	RPP13	2
274	EJB05_58484	CHG	meth	#N/A	2		274	EJB05_05646	CG	meth	WAK5	2		274	EJB05_45082	CHG	meth	#N/A	2
275	EJB05_00190	CHG	meth	#N/A	2		275	EJB05_08661	CG	meth	#N/A	2		275	EJB05_10760	CHG	meth	#N/A	2
276	EJB05_05145	CHG	meth	AT4G32820	2		276	EJB05_53246	CG	meth	AT5G44410	2		276	EJB05_14881	CHG	meth	AT5G45470	2
277	EJB05_45792	CHG	meth	#N/A	3		277	EJB05_14752	CG	meth	AT5G03795	3		277	EJB05_58482	CHG	meth	#N/A	2
278	EJB05_18383	CHG	meth	#N/A	2		278	EJB05_55379	CG	meth	BRL1	2		278	EJB05_11452	CHG	meth	#N/A	2
279	EJB05_57302	CHH	meth	#N/A	2		279	EJB05_00578	CG	meth	#N/A	2		279	EJB05_17887	CHG	meth	AT3G15640	2
280	EJB05_57339	CHH	meth	CES101	2		280	EJB05_20801	CG	meth	AT4G32060	2		280	EJB05_18381	CHG	meth	AUX1	2
281	EJB05_30855	CHH	meth	AT1G27461	2		281	EJB05_24214	CG	meth	#N/A	2		281	EJB05_01144	CHG	meth	AT4G02120	2
282	EJB05_51815	CHH	meth	AT2G03200	2		282	EJB05_24956	CG	meth	#N/A	2		282	EJB05_00126	CHG	meth	AT3G46730	2
283	EJB05_38745	CHH	meth	CPK33	2		283	EJB05_21830	CG	meth	#N/A	2		283	EJB05_19078	CHG	meth	GSL12	2
284	EJB05_40175	CHH	meth	AT5G54820	2		284	EJB05_58640	CG	meth	#N/A	2		284	EJB05_23282	CHG	meth	#N/A	2
285	EJB05_20513	CHH	meth	AT2G43090	2		285	EJB05_25019	CG	meth	AT1G70740	2		285	EJB05_25836	CHG	meth	MAPKKK5	2
286	EJB05_21830	CHH	meth	#N/A	2		286	EJB05_57331	CG	meth	CRK11	2		286	EJB05_59041	CHG	meth	#N/A	2
287	EJB05_26518	CHH	meth	AT1G32120	3		287	EJB05_57539	CG	meth	#N/A	2		287	EJB05_30901	CHG	meth	AT1G17010	2
288	EJB05_28470	CHH	meth	NRPD2A	2		288	EJB05_28036	CG	meth	#N/A	2		288	EJB05_34443	CHG	meth	#N/A	2
289	EJB05_29423	CHH	meth	#N/A	2		289	EJB05_29065	CG	meth	#N/A	2		289	EJB05_33985	CHG	meth	BSH	2
290	EJB05_31315	CHH	meth	#N/A	2		290	EJB05_29601	CG	meth	#N/A	2		290	EJB05_04976	CHG	meth	BGLU44	2
291	EJB05_32731	CHH	meth	AT4G28940	3		291	EJB05_27114	CG	meth	AT1G71695	2		291	EJB05_07076	CHG	meth	CDL1	2
292	EJB05_07880	CHH	meth	APK2B	2		292	EJB05_29266	CG	meth	#N/A	3		292	EJB05_05617	CHG	meth	#N/A	2
293	EJB05_37116	CHH	meth	ATB2	2		293	EJB05_30021	CG	meth	#N/A	2		293	EJB05_05616	CHG	meth	#N/A	2
294	EJB05_44622	CHH	meth	AT3G27325	2		294	EJB05_50653	CG	meth	CRR22	3		294	EJB05_06909	CHG	meth	#N/A	2
295	EJB05_42601	CHH	meth	AT1G71140	2		295	EJB05_32986	CG	meth	ATGA2OX1	2		295	EJB05_07084	CHG	meth	AT3G55020	2
296	EJB05_43586	CHH	meth	#N/A	2		296	EJB05_59283	CG	meth	APL4	2		296	EJB05_37558	CHG	meth	AT5G48220	2
297	EJB05_47579	CHH	meth	PGR5	3		297	EJB05_04993	CG	meth	#N/A	2		297	EJB05_40614	CHG	meth	#N/A	2
298	EJB05_12822	CHH	meth	#N/A	2		298	EJB05_05652	CG	meth	#N/A	2		298	EJB05_52389	CHG	meth	#N/A	2
299	EJB05_13131	CHH	meth	#N/A	2		299	EJB05_39413	CG	meth	BRX	3		299	EJB05_52386	CHG	meth	PRMT3	2
300	EJB05_12423	CHH	meth	#N/A	2		300	EJB05_38933	CG	meth	#N/A	2		300	EJB05_43370	CHG	meth	#N/A	2
301	EJB05_13650	CHH	meth	#N/A	2		301	EJB05_39262	CG	meth	#N/A	3		301	EJB05_43658	CHG	meth	AT2G21385	2
302	EJB05_14534	CHH	meth	#N/A	2		302	EJB05_43265	CG	meth	LYM1	2		302	EJB05_43650	CHG	meth	AT4G10550	2
303	EJB05_18439	CHH	meth	#N/A	2		303	EJB05_43542	CG	meth	#N/A	2		303	EJB05_44504	CHG	meth	AT5G02060	3
304	EJB05_16426	CHH	meth	#N/A	2		304	EJB05_41204	CG	meth	NIP1;2	2		304	EJB05_45084	CHG	meth	#N/A	2
305	EJB05_35112	CHH	meth	#N/A	2		305	EJB05_49981	CG	meth	LOX1	2		305	EJB05_09109	CHG	meth	NIP6;1	3
306	EJB05_14877	CHH	meth	#N/A	2		306	EJB05_12184	CG	meth	SYP131	2		306	EJB05_49792	CHG	meth	EDM2	2
							307	EJB05_12944	CG	meth	#N/A	2		307	EJB05_47749	CHG	meth	EFR	2
							308	EJB05_13735	CG	meth	#N/A	2		308	EJB05_12912	CHG	meth	PSAE-1	2
							309	EJB05_14857	CG	meth	AT4G10510	2		309	EJB05_10490	CHG	meth	MYR2	2
							310	EJB05_54256	CG	meth	AOP1	2		310	EJB05_16844	CHG	meth	#N/A	2
							311	EJB05_15728	CG	meth	#N/A	2		311	EJB05_18376	CHG	meth	EMB2766	2
							312	EJB05_46508	CG	meth	CYP704A2	2		312	EJB05_57029	CHG	meth	MCM6	2
							313	EJB05_08706	CG	meth	MYC3	3		313	EJB05_41234	CHG	meth	#N/A	2
							314	EJB05_00720	CHG	meth	AT3G46730	2		314	EJB05_41841	CHG	meth	RLK1	2
							315	EJB05_27092	CHG	meth	#N/A	3		315	EJB05_14877	CHG	meth	#N/A	2
							316	EJB05_32305	CHG	meth	CAM7	2		316	EJB05_02959	CHH	meth	AT5G24350	2
							317	EJB05_30591	CHG	meth	IMPA-1	2		317	EJB05_26453	CHH	meth	#N/A	2
							318	EJB05_30902	CHG	meth	#N/A	2		318	EJB05_31314	CHH	meth	AT3G51730	2
							319	EJB05_06910	CHG	meth	UBC32	2		319	EJB05_08197	CHH	meth	BEL1	2
							320	EJB05_40518	CHG	meth	EMB2758	2		320	EJB05_39004	CHH	meth	#N/A	3
							321	EJB05_49377	CHG	meth	SUVH5	2		321	EJB05_16424	CHH	meth	#N/A	2
							322	EJB05_47972	CHG	meth	AKR2	2		322	EJB05_57094	CHH	meth	AT1G02813	2
							323	EJB05_12784	CHG	meth	AT1G51110	2		323	EJB05_00142	CHH	meth	#N/A	2
							324	EJB05_14924	CHG	meth	AT5G67290	2		324	EJB05_01713	CHH	meth	SWEET12	2
							325	EJB05_50098	CHG	meth	AT1G54730	2		325	EJB05_03140	CHH	meth	#N/A	2
							326	EJB05_00107	CHG	meth	AT3G46730	2		326	EJB05_25021	CHH	meth	#N/A	3
							327	EJB05_01146	CHG	meth	#N/A	2		327	EJB05_57303	CHH	meth	#N/A	2
							328	EJB05_01221	CHG	meth	#N/A	2		328	EJB05_57914	CHH	meth	AT5G12410	2
							329	EJB05_23282	CHG	meth	#N/A	2		329	EJB05_28984	CHH	meth	#N/A	3
							330	EJB05_21817	CHG	meth	AT1G03280	2		330	EJB05_28464	CHH	meth	NRPD2B	2
							331	EJB05_22571	CHG	meth	AT1G72390	3		331	EJB05_30020	CHH	meth	#N/A	2
							332	EJB05_30333	CHG	meth	AMSH3	2		332	EJB05_51052	CHH	meth	#N/A	2
							333	EJB05_33910	CHG	meth	#N/A	2		333	EJB05_31306	CHH	meth	ETG1	2
							334	EJB05_35834	CHG	meth	SRFR1	3		334	EJB05_31711	CHH	meth	AT1G66910	2
							335	EJB05_05278	CHG	meth	GN	2		335	EJB05_34816	CHH	meth	BTI1	2
							336	EJB05_07076	CHG	meth	CDL1	2		336	EJB05_36286	CHH	meth	AT2G20030	2
							337	EJB05_07161	CHG	meth	PUB13	2		337	EJB05_05572	CHH	meth	HDG5	2
							338	EJB05_04449	CHG	meth	ATSPO11-1	2		338	EJB05_04023	CHH	meth	AT5G43720	2
							339	EJB05_05617	CHG	meth	#N/A	2		339	EJB05_43264	CHH	meth	EFE	2
							340	EJB05_39345	CHG	meth	#N/A	3		340	EJB05_44730	CHH	meth	#N/A	2
							341	EJB05_37556	CHG	meth	AHG2	2		341	EJB05_45375	CHH	meth	#N/A	2
							342	EJB05_52143	CHG	meth	ABCI8	2		342	EJB05_47577	CHH	meth	#N/A	2
							343	EJB05_43370	CHG	meth	#N/A	2		343	EJB05_49814	CHH	meth	#N/A	2
							344	EJB05_44130	CHG	meth	FK	2		344	EJB05_49895	CHH	meth	ARR3	3
							345	EJB05_45796	CHG	meth	#N/A	3		345	EJB05_13637	CHH	meth	#N/A	2
							346	EJB05_46027	CHG	meth	PRP8A	2		346	EJB05_16963	CHH	meth	AT5G50890	2
							347	EJB05_44503	CHG	meth	#N/A	3		347	EJB05_18545	CHH	meth	#N/A	2
							348	EJB05_45084	CHG	meth	#N/A	2		348	EJB05_19965	CHH	meth	AT5G37490	2
							349	EJB05_45083	CHG	meth	#N/A	2		349	EJB05_31859	CHH	meth	#N/A	2
							350	EJB05_45807	CHG	meth	AT1G60400	2		350	EJB05_32730	CHH	meth	AT4G29100	3
							351	EJB05_41838	CHG	meth	CRY3	2		351	EJB05_04010	CHH	meth	IAA8	2
							352	EJB05_09608	CHG	meth	#N/A	2		352	EJB05_48054	CHH	meth	#N/A	2
							353	EJB05_47244	CHG	meth	#N/A	3		353	EJB05_58572	CHH	meth	#N/A	2
							354	EJB05_53184	CHG	meth	#N/A	2
							355	EJB05_47749	CHG	meth	EFR	2
							356	EJB05_11705	CHG	meth	AT2G41790	2
							357	EJB05_10560	CHG	meth	#N/A	2
							358	EJB05_12962	CHG	meth	RPL36AA	2
							359	EJB05_13048	CHG	meth	#N/A	2
							360	EJB05_58477	CHG	meth	COX6B	2
							361	EJB05_10490	CHG	meth	MYR2	2
							362	EJB05_15591	CHG	meth	#N/A	2
							363	EJB05_00189	CHG	meth	#N/A	2
							364	EJB05_02830	CHG	meth	#N/A	2
							365	EJB05_23971	CHG	meth	#N/A	2
							366	EJB05_08863	CHG	meth	AT3G55410	2
							367	EJB05_14877	CHG	meth	#N/A	2
							368	EJB05_31314	CHH	meth	AT3G51730	2
							369	EJB05_43266	CHH	meth	PDIL2-2	2
							370	EJB05_00137	CHH	meth	AT4G14805	2
							371	EJB05_02220	CHH	meth	#N/A	2
							372	EJB05_20783	CHH	meth	AT3G47090	2
							373	EJB05_28037	CHH	meth	AT3G23530	2
							374	EJB05_30010	CHH	meth	#N/A	2
							375	EJB05_27539	CHH	meth	AT3G46730	2
							376	EJB05_28472	CHH	meth	NRPD2A	2
							377	EJB05_32792	CHH	meth	AT1G51580	2
							378	EJB05_31711	CHH	meth	AT1G66910	2
							379	EJB05_30992	CHH	meth	AT2G19930	2
							380	EJB05_35938	CHH	meth	#N/A	2
							381	EJB05_40166	CHH	meth	#N/A	2
							382	EJB05_44625	CHH	meth	#N/A	2
							383	EJB05_49895	CHH	meth	ARR3	3
							384	EJB05_49528	CHH	meth	#N/A	2
							385	EJB05_16963	CHH	meth	AT5G50890	2
							386	EJB05_16258	CHH	meth	#N/A	3
							387	EJB05_56250	CHH	meth	#N/A	2
							388	EJB05_57410	CHH	meth	#N/A	2
							389	EJB05_05566	CHH	meth	AT2G42920	2
							390	EJB05_45368	CHH	meth	AT5G35695	2
							391	EJB05_18541	CHH	meth	#N/A	2
